# Supplementary material for: Single-Nucleotide Polymorphism-Based Genetic Diversity Analysis of Clinical Pseudomonas aeruginosa Isolates
Source: Genome Biol Evol. 2020 Apr 1;12(4):396–406. doi: 10.1093/gbe/evaa059 (PMC7197496; doi:10.1093/gbe/evaa059)
Supplement: evaa059_Supplementary_Data [file evaa059_supplementary_data.zip]

Archive with 7 entries (7 files):
- FigS1.pdf
- FigS2.pdf
- FigS3.pdf
- FigS4.pdf
- FigS5.pdf
- Manuscript_suppplementary_table.xlsx
- Supporting information captions.docx
