# Supplementary material for: Single-Nucleotide Polymorphism-Based Genetic Diversity Analysis of Clinical Pseudomonas aeruginosa Isolates
Source: Genome Biol Evol. 2020 Apr 1;12(4):396–406. doi: 10.1093/gbe/evaa059 (PMC7197496; doi:10.1093/gbe/evaa059)
Supplement: evaa059_Supplementary_Data [file evaa059_supplementary_data.zip › Manuscript_suppplementary_table.xlsx]

## Sheet: Introduction
Sheet: Strain_info provides information on isolates origin, various infection sites and type of infections
Sheet: Assembly_info provides the information such as the number of reads, coverage, scaffolds and genes
Sheet: NoM_per_gene provides information on the total number of nonsynonymous mutations per gene. Normalized according to the gene length
Sheet: Positions provides the information of the nucleotide positions at which these nonsynonymous mutations occurred. Also in how many number of isolates.
Sheet: Reference genomes provides the list of 52 publicly available reference strains of Pseudomonas aeruginosaused in a supplemental figure S3 (as on Feb 2016)

## Sheet: Strain_info
Isolate ID	Origin	Infection site/ Sample	Type of infection
CH2427	Charité Berlin	other	other
CH2500	Charité Berlin	tracheobronchial secretion	respiratory tract
CH2502	Charité Berlin	nd/other	nd/other
CH2522	Charité Berlin	rectal smear	rectal infection
CH2527	Charité Berlin	groin/perineal	nd/other
CH2543	Charité Berlin	nasopharyngeal	respiratory tract
CH2560	Charité Berlin	wound swab	wound infection
CH2563	Charité Berlin	other	other
CH2582	Charité Berlin	swab	nd/other
CH2591	Charité Berlin	urinary tract	urinary tract
CH2597	Charité Berlin	nd/other	nd/other
CH2598	Charité Berlin	nd/other	nd/other
CH2608	Charité Berlin	wound swab	wound infection
CH2623	Charité Berlin	nd/other	nd/other
CH2639	Charité Berlin	tracheobronchial secretion	respiratory tract
CH2657	Charité Berlin	urinary tract	urinary tract
CH2658	Charité Berlin	nd/other	nd/other
CH2660	Charité Berlin	nd/other	nd/other
CH2665	Charité Berlin	tracheobronchial secretion	respiratory tract
CH2672	Charité Berlin	nd/other	nd/other
CH2674	Charité Berlin	tracheobronchial secretion	respiratory tract
CH2675	Charité Berlin	tracheobronchial secretion	respiratory tract
CH2677	Charité Berlin	urinary tract	urinary tract
CH2678	Charité Berlin	sputum CF	respiratory tract
CH2680	Charité Berlin	nd/other	nd/other
CH2682	Charité Berlin	nd/other	nd/other
CH2685	Charité Berlin	nd/other	nd/other
CH2687	Charité Berlin	urinary tract	urinary tract
CH2690	Charité Berlin	nd/other	nd/other
CH2698	Charité Berlin	nd/other	nd/other
CH2699	Charité Berlin	nd/other	nd/other
CH2705	Charité Berlin	rectal smear	rectal infection
CH2706	Charité Berlin	rectal smear	rectal infection
CH2707	Charité Berlin	urinary tract	urinary tract
CH2713	Charité Berlin	tracheobronchial secretion	respiratory tract
CH2718	Charité Berlin	nd/other	nd/other
CH2724	Charité Berlin	nd/other	nd/other
CH2730	Charité Berlin	nd/other	nd/other
CH2734	Charité Berlin	tracheobronchial secretion	respiratory tract
CH2735	Charité Berlin	tracheobronchial secretion	respiratory tract
CH2747	Charité Berlin	tracheobronchial secretion	respiratory tract
CH2748	Charité Berlin	tracheobronchial secretion	respiratory tract
CH2756	Charité Berlin	nd/other	nd/other
CH2764	Charité Berlin	wound swab	wound infection
CH2804	Charité Berlin	sputum CF	respiratory tract
CH2824	Charité Berlin	tracheobronchial secretion	respiratory tract
CH2829	Charité Berlin	rectal smear	rectal infection
CH2848	Charité Berlin	nd/other	nd/other
CH2860	Charité Berlin	nd/other	nd/other
CH2875	Charité Berlin	nd/other	nd/other
CH2922	Charité Berlin	tracheobronchial secretion	respiratory tract
CH2939	Charité Berlin	urinary tract	urinary tract
CH3173	Charité Berlin	rectal smear	rectal infection
CH3177	Charité Berlin	nd/other	nd/other
CH3290	Charité Berlin	sputum	respiratory tract
CH3325	Charité Berlin	nd/other	nd/other
CH3462	Charité Berlin	rectal smear	rectal infection
CH3466	Charité Berlin	blood	sepsis
CH3484	Charité Berlin	blood	sepsis
CH3549	Charité Berlin	sputum	respiratory tract
CH3570	Charité Berlin	nd/other	nd/other
CH3606	Charité Berlin	urinary tract	urinary tract
CH3613	Charité Berlin	nd/other	nd/other
CH3648	Charité Berlin	tracheobronchial secretion	respiratory tract
CH3797	Charité Berlin	stool	rectal infection
CH3882	Charité Berlin	urinary tract	urinary tract
CH3906	Charité Berlin	throat swab	respiratory tract
CH4035	Charité Berlin	tracheobronchial secretion	respiratory tract
CH4083	Charité Berlin	tracheobronchial secretion	respiratory tract
CH4878	Charité Berlin	tracheobronchial secretion	respiratory tract
CH4992	Charité Berlin	tracheobronchial secretion	respiratory tract
CH5022	Charité Berlin	nd/other	nd/other
CH5052	Charité Berlin	urinary tract	urinary tract
CH5066	Charité Berlin	nd/other	nd/other
CH5159	Charité Berlin	nd/other	nd/other
CH5174	Charité Berlin	nd/other	nd/other
CH5182	Charité Berlin	nd/other	nd/other
MHH14911	Hannover Medical School	wound swab	wound infection
MHH14929	Hannover Medical School	drain fluid	wound infection
MHH14990	Hannover Medical School	wound swab	wound infection
MHH15015	Hannover Medical School	tracheobronchial secretion	respiratory tract
MHH15103	Hannover Medical School	wound swab	wound infection
MHH15151	Hannover Medical School	tracheobronchial secretion	respiratory tract
MHH15187	Hannover Medical School	tracheobronchial secretion	respiratory tract
MHH15204	Hannover Medical School	nasopharyngeal	respiratory tract
MHH15280	Hannover Medical School	rectal smear	rectal infection
MHH15286	Hannover Medical School	tracheobronchial secretion	respiratory tract
MHH15760	Hannover Medical School	other	other
MHH15817	Hannover Medical School	blood	sepsis
MHH16050	Hannover Medical School	nd/other	nd/other
MHH16208	Hannover Medical School	wound swab	wound infection
MHH16371	Hannover Medical School	rectal smear	rectal infection
MHH16427	Hannover Medical School	wound swab	wound infection
MHH16459	Hannover Medical School	nasopharyngeal	respiratory tract
MHH16513	Hannover Medical School	nasopharyngeal	respiratory tract
MHH16530	Hannover Medical School	CF lung recipient	respiratory tract
MHH16563	Hannover Medical School	nd, CF	nd/other
MHH16610	Hannover Medical School	tracheobronchial secretion	respiratory tract
MHH16727	Hannover Medical School	wound swab	wound infection

## Sheet: Assembly_info
Isolate ID	Total reads	Coverage	Scaffolds	Genes
CH2427	1036963	79	45	6447
CH2500	1060019	98	63	6681
CH2502	976922	62	47	6110
CH2522	1023784	50	32	6095
CH2527	1043430	45	20	6304
CH2543	897689	68	42	6429
CH2560	778901	81	44	6466
CH2563	750638	207	156	6665
CH2582	981196	72	43	6282
CH2591	658419	79	40	6465
CH2597	1051957	42	21	5872
CH2598	796503	34	34	5959
CH2608	953576	62	39	6219
CH2623	746516	82	41	6520
CH2639	898447	86	54	6462
CH2657	888335	76	51	6456
CH2658	1052858	69	36	6276
CH2660	783579	31	17	5753
CH2665	1042969	129	96	6269
CH2672	857588	73	37	6550
CH2674	826381	80	53	6431
CH2675	943818	90	51	6555
CH2677	992389	152	126	6660
CH2678	963297	41	16	5791
CH2680	850043	50	26	5783
CH2682	717428	50	19	6475
CH2685	931734	42	29	6351
CH2687	1165193	55	24	6434
CH2690	929232	79	39	6512
CH2698	903510	59	32	6432
CH2699	1034026	84	46	6548
CH2705	1240819	64	39	6246
CH2706	1092913	71	33	6643
CH2707	1024775	58	25	6717
CH2713	1015084	57	26	6136
CH2718	933175	89	60	6831
CH2724	1039440	45	19	5915
CH2730	1093250	65	35	6102
CH2734	779946	146	91	6283
CH2735	647755	55	36	6032
CH2747	655841	55	26	6509
CH2748	646034	84	45	6534
CH2756	1143624	105	52	6170
CH2764	781513	56	56	5961
CH2804	788368	26	14	5840
CH2824	772900	74	34	6048
CH2829	821886	52	32	5854
CH2848	679884	31	19	5738
CH2860	1129714	35	19	5779
CH2875	796938	48	28	6762
CH2922	1092747	79	41	6320
CH2939	512812	98	48	5895
CH3173	974733	83	53	6429
CH3177	802681	47	33	6007
CH3290	848208	52	37	6157
CH3325	1083130	68	52	6188
CH3462	957111	57	30	6322
CH3466	1223274	60	29	6554
CH3484	10545186	231	192	6365
CH3549	1050132	81	43	6033
CH3570	1351794	98	54	6651
CH3606	1246929	77	46	6391
CH3613	1020076	89	43	6793
CH3648	748725	86	57	6571
CH3797	734237	48	19	6263
CH3882	1019670	57	17	6482
CH3906	1298307	51	31	6154
CH4035	1098198	79	43	6460
CH4083	1000898	52	24	5868
CH4878	559992	44	28	5808
CH4992	565794	79	36	6361
CH5022	595074	108	50	6506
CH5052	587673	80	46	6465
CH5066	620011	42	14	5879
CH5159	555379	103	54	6491
CH5174	536468	92	51	6357
CH5182	614054	32	19	5798
MHH14911	1329007	66	41	6085
MHH14929	735441	59	32	6287
MHH14990	578337	46	19	5954
MHH15015	1402991	86	43	6699
MHH15103	1074926	65	40	6091
MHH15151	1449565	36	21	5692
MHH15187	1175454	37	13	6287
MHH15204	1362002	51	29	5912
MHH15280	1077770	59	34	6167
MHH15286	1137215	131	94	6557
MHH15760	1503676	82	28	6719
MHH15817	1311840	34	17	6549
MHH16050	1645685	41	20	5803
MHH16208	881404	66	40	6320
MHH16371	850446	42	19	5931
MHH16427	754713	61	36	6305
MHH16459	910907	71	57	5869
MHH16513	831770	32	16	6042
MHH16530	1100739	68	40	6363
MHH16563	873572	73	44	6374
MHH16610	765657	31	18	6043
MHH16727	1062340	66	48	6300
PA14				5964
PAO1				5677

## Sheet: NoM_per_gene
Locus tag	Gene	Normalized value	Number of nonsyn-mutations
PA14_20610	lecB	51.7241	18
PA14_24570		38.961	9
PA14_55940		37.5587	8
PA14_23970	xcpQ	26.8083	53
PA14_26300		23.2558	6
PA14_50930		23.1729	13
PA14_47850		22.4014	25
PA14_64460	psiF	21.5827	9
PA14_28400	oprQ	20.3443	26
PA14_38260		19.6078	5
PA14_21130		19.2044	14
PA14_19480		19.0476	4
PA14_66970	tatB	18.7793	8
PA14_07210		17.5439	6
PA14_40650		17.341	9
PA14_71350		17.094	4
PA14_26310		16.7959	13
PA14_26580		16.2602	6
PA14_72780	pdxY	16.1476	14
PA14_38170		15.873	5
PA14_06350	yfiM	15.5763	5
PA14_01170		15.5556	7
PA14_18800		15.3846	3
PA14_24190		15.0054	14
PA14_06260		14.9095	14
PA14_46310		14.7059	6
PA14_62270	phuW	14.6396	13
PA14_27110	ligT	14.5719	8
PA14_16750		14.3678	10
PA14_63770		14.2857	3
PA14_09350	fptB	14.1844	4
PA14_53700		14.0845	6
PA14_55840		14.0351	4
PA14_24070	xcpX	13.9721	14
PA14_39180		13.7931	6
PA14_03800	oprE	13.6494	19
PA14_28560		13.4875	7
PA14_45830		13.2399	17
PA14_29190		12.8205	3
PA14_39080		12.8205	3
PA14_40060		12.8205	5
PA14_54550		12.7389	6
PA14_10610	hpcD	12.7226	5
PA14_40150		12.6812	7
PA14_72970	tonB	12.6336	13
PA14_69170		12.5691	25
PA14_55740	chrA	12.4378	15
PA14_24740		12.3457	4
PA14_40610		12.3457	3
PA14_61120		12.3457	12
PA14_16910		12.2324	12
PA14_42400	exsB	12.0773	5
PA14_54710		12.0219	11
PA14_47660	cobC	11.9658	7
PA14_22570	csaA	11.9048	4
PA14_49040		11.7845	7
PA14_28010		11.7253	7
PA14_10990	hpaC	11.6959	6
PA14_38270		11.6279	3
PA14_49730		11.396	4
PA14_13000		11.2821	11
PA14_23670		11.194	9
PA14_44170		11.1111	2
PA14_09370		11.0544	13
PA14_65750	ompH	11.0421	16
PA14_48640		11.0063	7
PA14_60200		10.9739	8
PA14_39100		10.7527	4
PA14_48410		10.6007	9
PA14_10680		10.5263	6
PA14_13370		10.4167	4
PA14_71120		10.4167	5
PA14_40220		10.3627	6
PA14_24050	xcpV	10.2564	4
PA14_49220	napF	10.1626	5
PA14_49330		10.1394	8
PA14_67940		10.0251	4
PA14_10360		10	3
PA14_07200		9.9502	2
PA14_58790		9.9502	2
PA14_67620		9.8765	4
PA14_39150	acpD	9.8522	6
PA14_43020		9.8039	4
PA14_17860	paaH	9.7847	15
PA14_67640		9.5785	5
PA14_49700		9.5628	7
PA14_07950	prtN	9.5238	3
PA14_08160	lys	9.5238	6
PA14_47650	cobV	9.4851	7
PA14_40620		9.4017	11
PA14_02520		9.3897	2
PA14_15910		9.3333	7
PA14_65110	alr	9.2851	10
PA14_47370		9.2593	5
PA14_49760	rhlC	9.2025	9
PA14_12690		9.1954	4
PA14_49620		9.1743	6
PA14_60560		9.1743	3
PA14_71580		9.1075	5
PA14_55650	sbcC	9.0759	33
PA14_40520		9.009	2
PA14_56480		9.009	11
PA14_11180		8.9686	6
PA14_16770		8.9059	7
PA14_62380		8.8889	4
PA14_53090		8.872	7
PA14_68190	rmlD	8.8009	8
PA14_17850	fadB	8.7719	7
PA14_21090		8.7719	4
PA14_72210		8.7719	10
PA14_46470	pdxB	8.7489	10
PA14_42180		8.7336	6
PA14_48540		8.7094	11
PA14_11330		8.6957	3
PA14_06580		8.658	2
PA14_54800	rsuA	8.658	6
PA14_27290		8.547	2
PA14_51980		8.4746	3
PA14_53340		8.4451	17
PA14_03120		8.3857	4
PA14_37420		8.3595	8
PA14_07980		8.3333	3
PA14_09810		8.3333	6
PA14_28300		8.2816	4
PA14_08340	trpG	8.2508	5
PA14_37510		8.245	7
PA14_56670		8.2305	2
PA14_56910		8.2305	2
PA14_60270		8.2192	9
PA14_63430		8.1301	3
PA14_28630		8.1019	7
PA14_27890		8.0645	6
PA14_30080		8.0515	5
PA14_47930		8.0321	14
PA14_47860		7.9745	10
PA14_54230		7.9681	6
PA14_53560		7.9636	7
PA14_46360		7.8989	5
PA14_42440	popD	7.8829	7
PA14_56040		7.874	6
PA14_53510	ycbL	7.7882	5
PA14_00310		7.77	10
PA14_08190		7.7519	2
PA14_56570		7.722	6
PA14_15110		7.6923	3
PA14_28000		7.6849	8
PA14_38910	exaD	7.6805	5
PA14_47680	cobP	7.6628	4
PA14_12770		7.6531	9
PA14_52440		7.6336	3
PA14_39210	nadR	7.5758	4
PA14_47670	cobU	7.5758	8
PA14_06240		7.5512	7
PA14_16840		7.5188	3
PA14_73100		7.5188	3
PA14_02620	mdcH	7.5027	7
PA14_39140		7.4906	2
PA14_61510		7.4906	4
PA14_09880		7.4627	3
PA14_39850		7.4257	9
PA14_28040		7.4074	8
PA14_38430	gnyR	7.4074	3
PA14_61520		7.3665	4
PA14_48750		7.3529	3
PA14_54770		7.3529	6
PA14_58880		7.326	8
PA14_63660		7.2816	9
PA14_06570	bioD	7.278	5
PA14_43370	kdpC	7.2464	4
PA14_55590		7.2464	4
PA14_61020	ankB	7.2464	4
PA14_68050		7.2464	5
PA14_11460	thiL	7.2239	7
PA14_60590		7.2072	4
PA14_73030		7.1942	3
PA14_20480		7.1685	2
PA14_28090		7.1685	4
PA14_61890		7.1225	5
PA14_46650		7.1174	6
PA14_43770		7.0922	3
PA14_27200		7.0734	8
PA14_25930		6.993	3
PA14_44160		6.9808	8
PA14_50010	yliI	6.9626	8
PA14_71430		6.9615	17
PA14_72420		6.9444	14
PA14_05040		6.9264	8
PA14_50050		6.9085	8
PA14_25990		6.9034	7
PA14_05630		6.8966	3
PA14_68640		6.8966	3
PA14_29570		6.8376	4
PA14_56370		6.8376	4
PA14_72790		6.8376	4
PA14_19720		6.8027	2
PA14_21590		6.8027	5
PA14_52420	yliG	6.8027	9
PA14_60350		6.8027	3
PA14_29540	hplW	6.7682	4
PA14_68120	opmG	6.7613	10
PA14_03080		6.7114	3
PA14_29360	pfeS	6.7114	9
PA14_02930		6.705	7
PA14_09240	pchD	6.691	11
PA14_15280		6.689	6
PA14_66150		6.689	6
PA14_50060		6.6834	8
PA14_01180		6.6667	8
PA14_64940		6.6335	4
PA14_66450		6.6225	3
PA14_58110	maf	6.6007	4
PA14_02360	atsR	6.5913	7
PA14_20180	nosF	6.5574	6
PA14_11100	cupB5	6.5424	20
PA14_07380		6.5359	3
PA14_53190	bolA	6.5359	2
PA14_63040	yfjF	6.5359	2
PA14_29100		6.5041	4
PA14_14490		6.4935	6
PA14_03560		6.4851	5
PA14_20450	phnP	6.4851	5
PA14_21240		6.4725	2
PA14_54680		6.4725	2
PA14_57830		6.4725	2
PA14_08520		6.4103	7
PA14_18620		6.4103	3
PA14_21850		6.4103	2
PA14_47730	cobD	6.3898	6
PA14_28590	mapB	6.3857	5
PA14_09320	pchI	6.3768	11
PA14_15140		6.3492	4
PA14_28410		6.3492	2
PA14_41900	panE	6.3291	6
PA14_67230		6.3211	15
PA14_02980		6.3191	8
PA14_68280		6.3191	4
PA14_12940		6.3131	5
PA14_21320		6.3091	6
PA14_01340		6.2893	5
PA14_51060		6.2893	3
PA14_51120		6.2893	7
PA14_28910		6.2598	4
PA14_28990		6.2598	4
PA14_53110		6.25	6
PA14_42250	pscL	6.2016	4
PA14_39560		6.1728	8
PA14_40040		6.1728	15
PA14_50860		6.1728	5
PA14_53870		6.1728	2
PA14_62570	folK	6.135	3
PA14_54030		6.1275	5
PA14_29280	trxA	6.1162	2
PA14_41540	nirD	6.1162	2
PA14_39220		6.0976	3
PA14_54600		6.0827	5
PA14_10650	hpaG1	6.0606	4
PA14_24410		6.0606	3
PA14_43580		6.0606	5
PA14_50160	fliE	6.0606	2
PA14_40430		6.0386	5
PA14_07690	glpE	6.006	2
PA14_42030		6.006	6
PA14_08360	trpC	5.9737	5
PA14_46630		5.9737	5
PA14_45410		5.9524	2
PA14_48860		5.9524	4
PA14_49960		5.9524	2
PA14_66950	hisE	5.9524	2
PA14_12160		5.9391	8
PA14_54570		5.9289	9
PA14_71700		5.9259	4
PA14_48530		5.9235	11
PA14_37410		5.9102	5
PA14_55670	recB	5.8855	22
PA14_13460	fecI	5.8824	3
PA14_45170		5.8774	7
PA14_62590	panC	5.8685	5
PA14_64690		5.8651	6
PA14_03020	aroE	5.848	5
PA14_43630		5.848	2
PA14_44110		5.848	2
PA14_03580		5.8224	4
PA14_07360		5.814	3
PA14_17880	paaJ	5.8043	7
PA14_41480	nasS	5.7899	7
PA14_01790		5.7803	3
PA14_16730		5.767	5
PA14_16970		5.7471	2
PA14_42300	pscG	5.7471	2
PA14_54810		5.7471	6
PA14_39710	nrdG	5.7225	4
PA14_48400		5.698	2
PA14_13380		5.6818	3
PA14_00700		5.6738	4
PA14_17340	ispD	5.6738	4
PA14_18100		5.6497	1
PA14_44200		5.6497	2
PA14_52520		5.6497	3
PA14_60600	rtcR	5.6391	9
PA14_16310		5.6361	7
PA14_21180		5.6117	5
PA14_45120		5.6022	2
PA14_17470	nlpD	5.5928	5
PA14_00070		5.5866	3
PA14_17760	ada	5.5866	6
PA14_70720	ubiC	5.5866	3
PA14_10370	choS	5.5741	10
PA14_54700	yjcS	5.564	11
PA14_13350		5.5556	4
PA14_26990		5.5556	2
PA14_44580		5.5556	3
PA14_54830		5.5371	5
PA14_41400		5.5325	4
PA14_07600	folk	5.5249	3
PA14_09280	pchF	5.5249	30
PA14_40690		5.5096	2
PA14_63720		5.5096	2
PA14_26460	cobK	5.487	4
PA14_07340		5.4825	5
PA14_46200		5.4825	5
PA14_26485		5.4757	8
PA14_20280		5.4645	2
PA14_52380		5.4645	3
PA14_61590		5.4466	5
PA14_11610		5.4422	4
PA14_16560		5.4348	3
PA14_21980		5.4348	3
PA14_46330		5.4289	5
PA14_38200	ilvG	5.425	9
PA14_22770		5.4201	2
PA14_46750		5.4201	6
PA14_07060		5.3763	4
PA14_42610	pscQ	5.3763	5
PA14_09950		5.3591	5
PA14_52070		5.3476	3
PA14_68100		5.3419	5
PA14_67380		5.3248	5
PA14_14200		5.3121	4
PA14_09230	pchC	5.291	4
PA14_47840		5.291	5
PA14_14020		5.2743	5
PA14_48730		5.2743	5
PA14_61550		5.2743	5
PA14_51250	yycJ	5.2701	4
PA14_61670	moeB	5.2701	4
PA14_05500		5.2632	3
PA14_49610		5.2434	7
PA14_38590	bdhA	5.1881	4
PA14_12760		5.1852	7
PA14_11230		5.1813	3
PA14_69330		5.1813	3
PA14_18920	rnfC	5.1613	12
PA14_28310		5.16	5
PA14_28320		5.1546	3
PA14_67440		5.1395	7
PA14_29460	qor	5.1282	5
PA14_14975		5.102	3
PA14_65010		5.102	3
PA14_39650	cirA	5.0968	10
PA14_50820		5.0891	6
PA14_72600		5.0697	4
PA14_72760		5.0697	4
PA14_07740	pdxA	5.0659	5
PA14_51080		5.0659	5
PA14_07430		5.0505	14
PA14_29150		5.0505	2
PA14_30400	dsrE	5.0505	2
PA14_47520		5.0505	3
PA14_53830		5.0505	2
PA14_47720	cobC	5.0201	5
PA14_52840	dctP	5.0201	5
PA14_69500	argH	5.0179	7
PA14_46720		5.0125	2
PA14_65950		5	3
PA14_09700	pqsL	4.9751	6
PA14_43110		4.9751	3
PA14_50950		4.9751	1
PA14_53160		4.9751	3
PA14_10570	hpcH	4.9566	4
PA14_27910		4.9383	2
PA14_71340		4.9383	2
PA14_42980		4.9355	13
PA14_66140		4.9331	7
PA14_43550		4.92	4
PA14_03510		4.902	2
PA14_14290		4.902	3
PA14_27250		4.902	5
PA14_45850		4.902	2
PA14_47110	yybH	4.902	2
PA14_52290		4.902	2
PA14_70670	glcF	4.89	6
PA14_07930	gph	4.884	4
PA14_48550		4.878	3
PA14_61320		4.878	3
PA14_64550		4.878	3
PA14_42740		4.8544	3
PA14_11050	moaF	4.8485	4
PA14_16740		4.8485	4
PA14_58240		4.8485	8
PA14_48090	aprF	4.8409	7
PA14_00990		4.8309	5
PA14_47010		4.8309	1
PA14_47970		4.8309	5
PA14_10820		4.8193	6
PA14_24140		4.817	5
PA14_52020		4.817	5
PA14_27850	folE	4.8135	4
PA14_67270	proV	4.8135	4
PA14_16960		4.8077	3
PA14_67150		4.7962	6
PA14_14590	queA	4.7893	5
PA14_45090		4.7847	3
PA14_26330		4.779	4
PA14_01330		4.7619	1
PA14_12400	thiE	4.7619	3
PA14_28370		4.7619	1
PA14_44760		4.7619	4
PA14_68430	fdhD	4.7619	4
PA14_72130		4.7619	2
PA14_38340		4.7281	2
PA14_67830		4.7233	7
PA14_23850	trpF	4.717	3
PA14_49660		4.7114	4
PA14_09790		4.6948	3
PA14_52280		4.6948	2
PA14_54120		4.6948	3
PA14_62330	phuS	4.6948	5
PA14_16330		4.6866	8
PA14_37460		4.6729	6
PA14_37590	kynB	4.6729	3
PA14_54690	ywnB	4.6729	3
PA14_70290		4.6685	5
PA14_20190	nosD	4.662	6
PA14_71880		4.662	2
PA14_51300	perM	4.6555	5
PA14_09690		4.6512	3
PA14_26000		4.6512	3
PA14_42290	pscH	4.6296	2
PA14_42340	pscD	4.6189	6
PA14_03070	pobR	4.6136	4
PA14_47880		4.6136	4
PA14_51160		4.6136	4
PA14_03090		4.5977	2
PA14_07070		4.5977	6
PA14_53740		4.5977	2
PA14_61000		4.5977	2
PA14_00230	smf	4.5914	5
PA14_10210		4.5872	6
PA14_72660		4.5872	3
PA14_19010		4.5662	2
PA14_49710	yedU	4.5662	4
PA14_56870		4.5662	5
PA14_62670		4.5662	1
PA14_53800	mntH2	4.5558	6
PA14_06460		4.5506	4
PA14_62510	yadB	4.5351	4
PA14_29270	yaiW	4.529	5
PA14_23090	edaA	4.5249	3
PA14_67770	pgm	4.522	7
PA14_06280		4.5045	2
PA14_06690	nirG	4.5045	2
PA14_23290	hisC2	4.5045	5
PA14_27800		4.5045	6
PA14_28430		4.5045	2
PA14_28510		4.5045	2
PA14_10800	ampR	4.4893	4
PA14_12150		4.4893	4
PA14_72700		4.4843	3
PA14_03030	aroQ2	4.4743	2
PA14_05000	micA	4.4643	3
PA14_73050		4.4593	4
PA14_20650	dsdA	4.4543	6
PA14_14530		4.4529	7
PA14_07310		4.4444	3
PA14_38370		4.4444	1
PA14_58850		4.4444	2
PA14_60490		4.4379	9
PA14_52880		4.4346	6
PA14_49640		4.4297	4
PA14_18210		4.4248	3
PA14_20050	hasF	4.4248	6
PA14_06080	creD	4.415	6
PA14_45780	fliO	4.415	2
PA14_64320		4.415	2
PA14_25790		4.4092	5
PA14_16830		4.4053	3
PA14_01520		4.386	1
PA14_15000		4.386	2
PA14_19730		4.386	4
PA14_39460		4.386	5
PA14_55930		4.386	4
PA14_15260		4.3745	5
PA14_29000		4.3668	3
PA14_41280		4.3644	8
PA14_19205		4.3573	2
PA14_20360	phnG	4.3573	2
PA14_64510	yhjG	4.3478	9
PA14_17900	metR	4.3431	4
PA14_48280		4.3403	5
PA14_51190		4.3403	5
PA14_02610	mdcG	4.329	3
PA14_24950	glpD2	4.329	6
PA14_40030		4.329	3
PA14_26150		4.315	4
PA14_64920		4.305	7
PA14_29440		4.3011	4
PA14_43620	sixA	4.3011	2
PA14_00720		4.2735	1
PA14_04330		4.2735	2
PA14_39160		4.2735	4
PA14_44480		4.2735	2
PA14_45290	ccmH	4.2735	2
PA14_52080		4.2735	1
PA14_63370		4.2735	2
PA14_02270		4.2626	5
PA14_63100		4.2599	12
PA14_65760		4.2553	3
PA14_14250		4.2463	2
PA14_16670	cadR	4.2463	2
PA14_30160	mutT	4.2463	2
PA14_58820		4.2463	2
PA14_18330	arnT	4.2424	7
PA14_07280	yhiN	4.2409	5
PA14_45190		4.2373	6
PA14_55600		4.2373	6
PA14_43890		4.2194	2
PA14_43900		4.2194	1
PA14_57190	mutT	4.2194	4
PA14_29500	hplS	4.2088	5
PA14_06130		4.2061	4
PA14_28710	pheT	4.2034	10
PA14_39630		4.1929	2
PA14_10790	ampC	4.1876	5
PA14_63160	pmrB	4.1841	6
PA14_10550	cysI	4.1816	7
PA14_28170	yfdC	4.1797	4
PA14_53010	phhC	4.1667	5
PA14_57640		4.1537	4
PA14_25400	ugpQ	4.1494	3
PA14_39820	ufrA	4.1408	10
PA14_68970		4.1408	2
PA14_69280		4.1408	2
PA14_67250	hutI	4.1356	5
PA14_46150		4.1152	3
PA14_05640	bfrG	4.104	9
PA14_52670	aruD	4.09	6
PA14_60750	pra	4.09	2
PA14_69890		4.09	6
PA14_47390		4.065	4
PA14_54730		4.065	1
PA14_20000		4.0527	4
PA14_49690		4.0527	4
PA14_50940		4.0404	2
PA14_04870		4.0323	6
PA14_01860		4.0161	4
PA14_21840		4.0161	3
PA14_71110		4.0161	4
PA14_53750		4.0064	5
PA14_44850	alc	4.004	4
PA14_06190	psfA	4	3
PA14_63310	smtA	4	3
PA14_01550		3.992	2
PA14_24610		3.992	4
PA14_72770		3.992	2
PA14_29470		3.9841	3
PA14_39260		3.9841	3
PA14_55690	recC	3.9818	14
PA14_43190		3.9801	4
PA14_11590		3.9683	4
PA14_13240	moaD	3.9683	1
PA14_15970	rpsP	3.9683	1
PA14_48320		3.9683	2
PA14_51010		3.9683	3
PA14_64650	ureE	3.9683	2
PA14_07800	djlA	3.9526	3
PA14_05410	chpC	3.9448	2
PA14_18160		3.9448	4
PA14_42460	pcrH	3.9448	2
PA14_49900		3.9448	2
PA14_62110		3.9448	4
PA14_68780		3.9401	5
PA14_07000	dsbB	3.9216	2
PA14_25550	murB	3.9216	4
PA14_37550		3.9216	2
PA14_54470		3.9216	1
PA14_61010		3.9216	1
PA14_64170		3.9124	5
PA14_15810	glmS	3.9101	4
PA14_62370		3.8986	2
PA14_06620		3.8954	7
PA14_52370		3.8941	5
PA14_04090	fliY	3.8911	3
PA14_48810		3.8911	3
PA14_48160		3.8805	10
PA14_26360	btuC	3.876	4
PA14_56250		3.876	3
PA14_71310	etfB-1	3.876	3
PA14_24340		3.858	5
PA14_53770		3.858	5
PA14_11280		3.8536	2
PA14_60810	nfxB	3.8536	2
PA14_64360	yncA	3.8536	2
PA14_27780	yadH	3.8462	3
PA14_47060		3.8462	3
PA14_62190		3.8462	3
PA14_16620		3.8314	2
PA14_44930		3.8314	1
PA14_48310		3.8314	3
PA14_29220	opdB	3.8226	5
PA14_56130		3.8168	6
PA14_05970		3.8095	2
PA14_65630		3.8095	2
PA14_54010		3.8023	3
PA14_04000		3.7987	4
PA14_40330		3.7879	2
PA14_58230		3.7879	3
PA14_01870		3.7688	9
PA14_46270		3.7665	6
PA14_67500	gloA3	3.7665	2
PA14_07150	hyi	3.7594	3
PA14_26960		3.7594	3
PA14_05880	nfeD	3.7538	5
PA14_19030		3.7453	3
PA14_43510		3.7453	4
PA14_46440		3.7453	2
PA14_10670	aph	3.7313	3
PA14_22290	vacJ	3.7313	3
PA14_42080	fadB	3.7296	8
PA14_64700		3.7244	2
PA14_24980		3.7175	3
PA14_56210		3.7175	3
PA14_54760		3.714	4
PA14_29550		3.7037	4
PA14_44430		3.7037	2
PA14_63860		3.7037	2
PA14_46370		3.6969	6
PA14_14480		3.69	3
PA14_43710		3.69	6
PA14_48030		3.69	6
PA14_00780		3.6832	2
PA14_65480	rhdA	3.6765	3
PA14_41820	pabB	3.6711	5
PA14_09980	yafB	3.663	3
PA14_12960		3.663	3
PA14_25060		3.663	3
PA14_68210	rmlC	3.663	2
PA14_72850		3.655	5
PA14_68940		3.6496	3
PA14_53360	plcH	3.648	8
PA14_38570		3.647	5
PA14_26470	cbiD	3.6331	4
PA14_01890	pcaQ	3.6232	3
PA14_11880		3.6232	1
PA14_40560		3.6232	1
PA14_57730	mltB1	3.6232	4
PA14_54500		3.6153	5
PA14_07010		3.6101	3
PA14_47550		3.6036	2
PA14_65060		3.6014	9
PA14_12970	tauD	3.5971	3
PA14_20440	phnN	3.5842	2
PA14_38700	ppiC1	3.5842	1
PA14_40950	nudC	3.5842	3
PA14_02330	atsC	3.5714	3
PA14_06660	nirE	3.5714	3
PA14_63830		3.5714	3
PA14_39720		3.5689	5
PA14_22710	ydjA	3.5651	2
PA14_63880		3.5651	2
PA14_19400		3.5623	7
PA14_67310	hutT	3.5613	5
PA14_43790		3.5603	8
PA14_61090		3.5556	4
PA14_29130		3.5461	3
PA14_29250		3.5461	1
PA14_58080		3.5336	3
PA14_61750	ipk	3.5336	3
PA14_39580	rimJ	3.5088	2
PA14_47500	sseA	3.5088	3
PA14_67450	blc	3.5088	2
PA14_51100		3.4904	4
PA14_67650		3.4904	2
PA14_18830		3.4868	5
PA14_46680	norM	3.4868	5
PA14_47310	phnR	3.4843	3
PA14_58170	gatC	3.4722	1
PA14_01350		3.4542	2
PA14_57180		3.4542	2
PA14_11340	trx-1	3.4483	3
PA14_23010	gltK	3.4453	4
PA14_04850		3.4364	1
PA14_13580		3.4364	4
PA14_68500	attL	3.4364	4
PA14_71370		3.4364	1
PA14_21060		3.4247	3
PA14_11580		3.4188	4
PA14_15710		3.4188	2
PA14_20640		3.413	3
PA14_72750		3.413	3
PA14_01440		3.4014	2
PA14_02560	mdcB	3.4014	3
PA14_06390		3.4014	1
PA14_10710		3.4014	2
PA14_13090		3.4014	4
PA14_16990		3.4014	1
PA14_18180		3.4014	1
PA14_47450	ycgL	3.4014	1
PA14_62640		3.4014	3
PA14_68200	rmlA	3.4014	3
PA14_72080		3.4014	1
PA14_47690	cobQ	3.3944	5
PA14_37490		3.3937	9
PA14_55880		3.3898	3
PA14_64140	prmA	3.3898	3
PA14_06920	argD	3.3841	4
PA14_12840		3.3841	2
PA14_20590	amiR	3.3841	2
PA14_53410		3.3841	2
PA14_65770	aspC	3.3841	4
PA14_67410		3.3841	2
PA14_64080	dipZ	3.3784	6
PA14_05230		3.3755	4
PA14_13300		3.367	3
PA14_42480	pcrG	3.367	1
PA14_11140		3.3602	10
PA14_10750	sotB	3.3585	4
PA14_12140		3.3557	3
PA14_19670		3.3557	3
PA14_29260		3.3557	3
PA14_63190		3.3557	3
PA14_71090	yeiE	3.3557	3
PA14_29660		3.3501	4
PA14_44150	yijF	3.3501	2
PA14_18140	mmsB	3.3445	3
PA14_37440		3.3417	4
PA14_27930		3.3333	1
PA14_30790		3.3333	3
PA14_47560		3.3333	4
PA14_48680		3.3333	5
PA14_50870		3.3333	1
PA14_02420	atsK	3.3223	3
PA14_37530		3.3223	3
PA14_47870		3.3223	3
PA14_21250	alkB	3.3167	2
PA14_40570		3.3167	4
PA14_65390	yjeF	3.3135	5
PA14_01910	pcaG	3.3003	2
PA14_17380		3.3003	3
PA14_23930	metZ	3.3003	4
PA14_47080		3.3003	3
PA14_64350	ureA	3.3003	1
PA14_49790		3.2895	3
PA14_48420		3.2841	2
PA14_00400		3.2787	3
PA14_04020		3.268	2
PA14_11990		3.268	4
PA14_30380		3.268	1
PA14_47790	cobO	3.268	2
PA14_54110		3.268	1
PA14_58000	sodM	3.268	2
PA14_61840	vapI	3.268	1
PA14_19340		3.2644	9
PA14_39330	rbsA	3.2616	5
PA14_17370	yedE	3.26	4
PA14_20230	nosR	3.2588	7
PA14_26160		3.252	2
PA14_64420		3.252	2
PA14_62010	hitB	3.2489	5
PA14_00360		3.2468	3
PA14_11620		3.2362	3
PA14_29750		3.2362	1
PA14_56360		3.2362	1
PA14_55660	recD	3.2318	7
PA14_45180		3.2284	4
PA14_21690	lhr1	3.2206	14
PA14_27755	yliJ	3.2206	2
PA14_63320		3.2206	2
PA14_01540		3.2051	2
PA14_21780		3.2051	3
PA14_48660		3.2051	3
PA14_50020		3.2051	2
PA14_53230		3.2051	2
PA14_61130		3.2051	4
PA14_71870	uvrD	3.2007	7
PA14_60830	mexD	3.1928	10
PA14_46030		3.1898	4
PA14_40290	lasA	3.1822	4
PA14_06740	nirM	3.1746	1
PA14_12780		3.1746	2
PA14_14150		3.1746	1
PA14_18260	fruK	3.1746	3
PA14_20370	phnH	3.1746	2
PA14_47890		3.1746	3
PA14_52330		3.1746	1
PA14_54480		3.1746	3
PA14_64640		3.1746	2
PA14_22075		3.1596	2
PA14_68730	gshA	3.1566	5
PA14_69300		3.1546	6
PA14_24600		3.1496	6
PA14_22480		3.1447	1
PA14_43150		3.1447	2
PA14_50510		3.1447	1
PA14_26920		3.1348	3
PA14_24940		3.1328	5
PA14_16790		3.1299	2
PA14_52820	dctQ	3.1299	2
PA14_56140		3.1299	4
PA14_23640		3.125	3
PA14_49310		3.1153	1
PA14_50970	yfcG	3.1153	2
PA14_73000		3.1153	2
PA14_52300		3.1104	6
PA14_48600		3.108	4
PA14_67975		3.107	7
PA14_18720	motY	3.1056	3
PA14_02310	atsA	3.1037	5
PA14_14900		3.1008	2
PA14_14080	estB	3.0864	2
PA14_20730	flgM	3.0864	1
PA14_42050		3.0864	3
PA14_43480		3.0864	2
PA14_61210	hprA	3.0864	3
PA14_66330	msrA	3.0864	2
PA14_48100	aprE	3.0793	4
PA14_43810		3.0722	4
PA14_66090		3.0722	2
PA14_00250	qor	3.0675	3
PA14_15290		3.0675	3
PA14_28620		3.0581	1
PA14_39620		3.0581	1
PA14_47760	cobB	3.0581	4
PA14_52110		3.0581	1
PA14_66540		3.0581	3
PA14_67530		3.0505	11
PA14_37520		3.0441	2
PA14_64060	ctpL	3.0395	6
PA14_71300	etfA-1	3.0395	3
PA14_21660		3.0303	1
PA14_29050		3.0303	7
PA14_42510	pcr4	3.0303	1
PA14_42880	stk1	3.0303	3
PA14_62180		3.0303	1
PA14_64950	pncA	3.0303	2
PA14_68840		3.0303	1
PA14_52350		3.0234	8
PA14_22860		3.0211	3
PA14_45100	muiA	3.0193	5
PA14_19320		3.0166	4
PA14_09740	yaaU	3.0098	4
PA14_00770		3.003	2
PA14_03840	aguR	3.003	2
PA14_04300		3.003	1
PA14_20040	hasE	3.003	4
PA14_40320	xqhA	3.003	7
PA14_70760	phoR	3.003	4
PA14_19910	pdhB	2.994	3
PA14_69260	elbB	2.9895	2
PA14_16390		2.9869	5
PA14_19500	ssuA	2.9851	3
PA14_04310	rpiA	2.9762	2
PA14_17510		2.9762	3
PA14_26530	cobJ	2.9762	5
PA14_30370		2.9762	1
PA14_56520		2.9762	1
PA14_72870		2.9564	4
PA14_07355		2.9499	1
PA14_38900	exaE	2.9499	2
PA14_42280	pscI	2.9499	1
PA14_42720	masA	2.9499	2
PA14_12980		2.9455	6
PA14_49090		2.9412	3
PA14_30270	aat	2.9369	2
PA14_39790		2.9369	2
PA14_63730		2.9369	4
PA14_06980		2.924	3
PA14_12090		2.924	3
PA14_14100	yhdW	2.924	3
PA14_46340		2.924	1
PA14_48150		2.924	1
PA14_60670	rtcA	2.924	3
PA14_73400	thdF	2.924	4
PA14_15780	nagE	2.9189	5
PA14_25360	apbE	2.9155	3
PA14_71630	adhA	2.9155	3
PA14_72250		2.9112	4
PA14_02830	pcaB	2.8986	4
PA14_06060	creB	2.8986	2
PA14_08480	argC	2.8986	3
PA14_14160		2.8986	2
PA14_16680		2.8986	1
PA14_23320	cmk	2.8986	2
PA14_64570	irlR	2.8986	2
PA14_17810		2.8935	5
PA14_46230	aphA	2.8818	3
PA14_14860		2.8736	3
PA14_20260		2.8736	2
PA14_41500		2.8736	2
PA14_65810		2.8694	6
PA14_18710	pyrC	2.8653	3
PA14_04050		2.8612	2
PA14_64310		2.8612	2
PA14_06890		2.849	2
PA14_14330		2.849	1
PA14_45380	ccmA	2.849	2
PA14_53790		2.849	2
PA14_63850	lpd3	2.849	4
PA14_08640		2.8369	2
PA14_02720		2.8329	3
PA14_06500	bioB	2.8329	3
PA14_10900	ydjL	2.8329	3
PA14_23980	xcpP	2.8249	2
PA14_70010		2.8249	1
PA14_17610	potD	2.8169	3
PA14_40850	gpmA	2.8129	2
PA14_50030		2.8129	2
PA14_67990	mutY	2.809	3
PA14_24060	xcpW	2.8011	2
PA14_68510		2.7917	5
PA14_17650		2.7894	2
PA14_23080	pgl	2.7894	2
PA14_24370		2.7778	3
PA14_37470		2.7778	3
PA14_64290		2.7778	3
PA14_70680	glcE	2.7778	3
PA14_71600	purK	2.7701	3
PA14_05450		2.7663	2
PA14_26610		2.7663	2
PA14_47960	glnQ	2.7663	2
PA14_04530		2.7548	1
PA14_08180		2.7548	1
PA14_50500		2.7548	1
PA14_50980	pac	2.7516	7
PA14_44710	xdhA	2.7491	4
PA14_29090	potF4	2.7473	3
PA14_23190		2.7435	2
PA14_42890	stp1	2.7435	2
PA14_49340	pcpS	2.7435	2
PA14_01800		2.7322	3
PA14_09500	opmD	2.7322	4
PA14_24310		2.7322	3
PA14_42520	pcr3	2.7322	1
PA14_45210		2.7248	3
PA14_16880		2.7211	2
PA14_54660		2.7174	3
PA14_14450		2.71	1
PA14_40050		2.71	2
PA14_45580	cheB	2.71	3
PA14_55850		2.71	2
PA14_67970		2.71	3
PA14_68040	fixR	2.71	2
PA14_71680		2.71	4
PA14_16890		2.7056	5
PA14_45400		2.7045	4
PA14_66190		2.7045	4
PA14_39610		2.7012	5
PA14_19920		2.6954	3
PA14_47000		2.6954	3
PA14_52760	aotO	2.6954	3
PA14_23560	gltx	2.6936	4
PA14_11190	styD	2.6882	4
PA14_15830		2.6882	2
PA14_64000		2.6882	1
PA14_70400		2.6882	1
PA14_49360		2.682	7
PA14_11070	cupB2	2.6774	2
PA14_18120	mmsA	2.6774	4
PA14_23650	ygfF	2.6774	2
PA14_51810	yebC	2.6774	2
PA14_54290	pdxJ	2.6774	2
PA14_65720		2.6774	2
PA14_11400	ribD	2.6738	3
PA14_65080	ygiR	2.6738	6
PA14_11160		2.6667	1
PA14_28500		2.6667	1
PA14_52510		2.6667	1
PA14_30150	trmU	2.6596	3
PA14_04040		2.656	2
PA14_69430	hemX	2.6525	3
PA14_04430		2.6455	2
PA14_48300		2.6455	4
PA14_58210		2.6455	1
PA14_60690		2.6455	1
PA14_70710	glcC	2.6455	2
PA14_17220	lpxB	2.6385	3
PA14_06340	modR	2.635	2
PA14_38160	azlC	2.635	2
PA14_26010	phaA	2.6316	3
PA14_03000		2.6247	5
PA14_11020	fabG	2.6247	2
PA14_42870		2.6247	1
PA14_51110		2.6247	2
PA14_72180		2.6144	2
PA14_18370	arnB	2.611	3
PA14_56680		2.6076	6
PA14_49400		2.6042	1
PA14_51940		2.6042	1
PA14_53040		2.6042	1
PA14_57080		2.6042	1
PA14_17930	glpD	2.5991	4
PA14_07960	prtR	2.594	2
PA14_26940		2.594	2
PA14_15270		2.5907	3
PA14_18750	gloA1	2.584	1
PA14_24990		2.584	1
PA14_73190	glmR	2.584	2
PA14_49940		2.5806	6
PA14_70120		2.5773	3
PA14_45740	fliR	2.574	2
PA14_61060	fnr-2	2.574	2
PA14_10640	hpaG2	2.5641	2
PA14_13010		2.5641	2
PA14_18590		2.5641	2
PA14_20820		2.5641	3
PA14_28280		2.5641	2
PA14_41030		2.5641	1
PA14_53250	cpbD	2.5641	3
PA14_68860	gcvH1	2.5641	1
PA14_69740		2.5641	3
PA14_70340		2.5641	1
PA14_11000	hpaA	2.5592	4
PA14_38690	acsA	2.5562	5
PA14_53120		2.5543	2
PA14_72880	fabG	2.5543	2
PA14_72110		2.5523	5
PA14_42900		2.551	9
PA14_19570	ssuC	2.5349	2
PA14_52990	phhA	2.5349	2
PA14_27940		2.5316	3
PA14_02840	pcaD	2.5253	2
PA14_13990		2.5253	2
PA14_17820		2.5253	3
PA14_53980		2.5253	3
PA14_58040		2.5253	1
PA14_68630	hslR	2.5253	1
PA14_26670		2.5176	5
PA14_44660	lig	2.5157	6
PA14_42950		2.5126	3
PA14_68930		2.5126	3
PA14_04780		2.5063	4
PA14_06270	catD	2.5063	2
PA14_07530	dnaG	2.5063	5
PA14_21280		2.5063	5
PA14_41170	fabI	2.5063	2
PA14_49280		2.5063	3
PA14_56100		2.5063	2
PA14_62260		2.5063	2
PA14_00850		2.5	3
PA14_03470		2.5	3
PA14_41520	ppkB	2.4969	4
PA14_72220		2.4969	2
PA14_43160	benE	2.4938	3
PA14_52870		2.4938	3
PA14_06510	bioF	2.4876	3
PA14_29320		2.4876	3
PA14_38500		2.4876	2
PA14_49390	rrmA	2.4876	2
PA14_55730		2.4876	2
PA14_56750		2.4876	1
PA14_70650	glcG	2.4876	1
PA14_10470	bcr	2.4814	3
PA14_38730	yhhS	2.4814	3
PA14_70310		2.4814	3
PA14_00440	trpA	2.4783	2
PA14_02590	mdcE	2.4783	2
PA14_07730	ksgA	2.4783	2
PA14_02630	mdcL	2.4691	1
PA14_06200		2.4691	1
PA14_23160	gltS	2.4691	3
PA14_39660		2.4691	2
PA14_54220	icp	2.4691	1
PA14_60650		2.4691	3
PA14_66940	hisI	2.4691	1
PA14_02490	tonB2	2.46	2
PA14_19860		2.46	2
PA14_60660		2.46	2
PA14_02960		2.451	2
PA14_45480		2.451	1
PA14_63640	fadH2	2.4438	5
PA14_13840		2.442	2
PA14_43870		2.439	3
PA14_07620	cca	2.4331	3
PA14_11760	eutC	2.4331	2
PA14_29520	hplU	2.4331	1
PA14_39750		2.4331	3
PA14_68370	cysQ	2.4331	2
PA14_29030		2.4272	3
PA14_45130		2.4272	3
PA14_68530		2.4272	3
PA14_06540	bioC	2.4242	2
PA14_19580	ssuB	2.4242	2
PA14_19850		2.4155	6
PA14_29420	ysgA	2.4155	3
PA14_52850		2.4155	2
PA14_53030	yaeJ	2.4155	1
PA14_61050	mscL	2.4155	1
PA14_07900		2.4067	2
PA14_61680		2.4067	2
PA14_53780		2.4038	3
PA14_12620		2.3981	1
PA14_21150		2.3981	2
PA14_45450		2.3981	1
PA14_46380		2.3981	1
PA14_60890	glyA	2.3923	3
PA14_02060		2.3895	2
PA14_20970	cyp23	2.3866	3
PA14_11520		2.381	1
PA14_21930		2.381	2
PA14_46080		2.381	1
PA14_47510		2.381	2
PA14_64335	ureD	2.3725	2
PA14_11290		2.3697	3
PA14_64270		2.3697	3
PA14_11080	cupB3	2.3669	6
PA14_18050		2.3641	1
PA14_49750		2.3641	3
PA14_05250	pyrC	2.3585	3
PA14_37570		2.3529	3
PA14_10770		2.3507	10
PA14_05740	pydA	2.3474	3
PA14_07700	apaH	2.3474	2
PA14_16290		2.3474	1
PA14_17410		2.3474	2
PA14_44880		2.3474	3
PA14_60760		2.3474	3
PA14_62850	folP	2.3474	2
PA14_09570		2.3392	2
PA14_21580		2.3392	2
PA14_44540		2.3392	2
PA14_54520	opdH	2.3364	3
PA14_00830		2.3351	4
PA14_09960		2.331	1
PA14_11980		2.331	2
PA14_27220	ohr	2.331	1
PA14_23880	folC	2.3256	3
PA14_45660	flhF	2.3256	3
PA14_24240		2.3229	2
PA14_63130		2.3229	2
PA14_09850	opdN	2.3148	3
PA14_12260		2.3148	1
PA14_29070		2.3148	2
PA14_47070		2.3148	1
PA14_09610		2.3068	2
PA14_25050		2.2989	1
PA14_29510	hplT	2.2989	1
PA14_44670	zipA	2.2989	2
PA14_44770	gda1	2.2989	3
PA14_44260		2.2883	3
PA14_72230		2.287	4
PA14_23100	mutT	2.2831	1
PA14_23630		2.2831	1
PA14_40200		2.2769	5
PA14_48560		2.2753	2
PA14_56470		2.2727	3
PA14_44180		2.2676	2
PA14_50470	flgC	2.2676	1
PA14_53860		2.2676	1
PA14_65970		2.2599	2
PA14_17280	mesJ	2.2573	3
PA14_00460	trpI	2.2523	2
PA14_06030		2.2523	2
PA14_06300		2.2523	1
PA14_18340		2.2523	2
PA14_21040		2.2523	2
PA14_26190		2.2523	3
PA14_50080	fliJ	2.2523	1
PA14_61270		2.2523	1
PA14_63230	yedA	2.2447	2
PA14_54080		2.2393	7
PA14_43170		2.2371	2
PA14_62300	phuT	2.2371	2
PA14_68610	hslO	2.2371	2
PA14_20030	hasD	2.2334	4
PA14_01730		2.2297	2
PA14_52920		2.2297	2
PA14_54670		2.2297	2
PA14_28340		2.2222	2
PA14_62390		2.2222	1
PA14_17140	yaeL	2.2173	3
PA14_52190	ygcA	2.2173	3
PA14_38330	gor	2.2124	3
PA14_01400	elaA	2.2075	1
PA14_06710	nirD	2.2075	1
PA14_61880	rimI	2.2075	1
PA14_68830		2.2075	1
PA14_71640		2.2002	2
PA14_44240		2.1978	3
PA14_47600		2.1966	4
PA14_48570		2.193	3
PA14_55860		2.193	2
PA14_19830		2.1882	3
PA14_72490	polA	2.1882	6
PA14_29340		2.1858	2
PA14_50600		2.1858	2
PA14_62730	truB	2.1858	2
PA14_40640	cti	2.1844	5
PA14_05220		2.1834	3
PA14_46900		2.1786	1
PA14_51090		2.1786	2
PA14_57390	murF	2.1786	3
PA14_58030	fumC1	2.1786	3
PA14_65700		2.1786	1
PA14_69880		2.1786	2
PA14_11630		2.173	5
PA14_38680		2.1716	2
PA14_23260	gyrA	2.1692	6
PA14_41360	cysS	2.1692	3
PA14_17540	recX	2.1645	1
PA14_23130		2.1645	2
PA14_47340		2.1645	1
PA14_52430	yehS	2.1645	1
PA14_64990		2.1645	2
PA14_67020		2.1645	1
PA14_67710	trmH	2.1645	1
PA14_60730		2.1552	3
PA14_00960		2.1505	1
PA14_04140		2.1505	3
PA14_11260		2.1505	2
PA14_18300		2.1505	3
PA14_25540	ptpA	2.1505	1
PA14_40660		2.1505	1
PA14_50850		2.1505	1
PA14_67520		2.1505	3
PA14_03160		2.1436	2
PA14_53020	pbpG	2.1436	2
PA14_12050		2.1368	1
PA14_28070		2.1368	1
PA14_65050		2.1368	2
PA14_72360		2.1368	1
PA14_13340		2.134	5
PA14_22050	htrB	2.1299	2
PA14_25650	fabD	2.1299	2
PA14_60380	ribF	2.1299	2
PA14_71160		2.1299	2
PA14_11370		2.1231	1
PA14_28450	eco	2.1231	1
PA14_46250		2.1231	2
PA14_57450	mraW	2.1231	2
PA14_69450	hemC	2.1231	2
PA14_71230		2.1231	1
PA14_54040		2.1186	3
PA14_00190	fmt	2.1164	2
PA14_01410		2.1097	1
PA14_03480		2.1097	3
PA14_19380		2.1097	1
PA14_39440		2.1097	4
PA14_51290	bcp	2.1097	1
PA14_53810		2.1097	1
PA14_56840		2.1097	3
PA14_69270		2.1097	1
PA14_54390	mucD	2.1053	3
PA14_66060	rfaE	2.1053	3
PA14_01830	add	2.103	2
PA14_11240		2.103	2
PA14_69610	cyaA	2.103	6
PA14_04810		2.0964	3
PA14_13450	fecR	2.0964	2
PA14_15120		2.0964	1
PA14_27050		2.0964	3
PA14_29200		2.0964	1
PA14_42580	pscO	2.0964	1
PA14_43730		2.0964	1
PA14_64810	vanB	2.0964	2
PA14_03770	speB1	2.0899	2
PA14_66120		2.0899	2
PA14_29060		2.0833	1
PA14_39350	rbsB	2.0833	2
PA14_46070	gbuA	2.0833	2
PA14_48060	aprA	2.0833	3
PA14_48620		2.0833	2
PA14_57130		2.0833	1
PA14_57320	ddlB	2.0833	2
PA14_60820	oprJ	2.0833	3
PA14_71970	wbpW	2.0833	3
PA14_03780		2.0768	2
PA14_61640	phr	2.0747	3
PA14_14130		2.0704	1
PA14_27950		2.0704	1
PA14_71140		2.0704	2
PA14_08460		2.064	2
PA14_06170	fiuR	2.0576	2
PA14_65940		2.0544	4
PA14_46640		2.0475	5
PA14_13500		2.045	2
PA14_14390		2.045	2
PA14_41640	menG	2.045	1
PA14_45330	ccmE	2.045	1
PA14_60530		2.045	1
PA14_01690		2.0387	2
PA14_56110		2.0387	2
PA14_27000		2.0367	3
PA14_42770		2.0325	2
PA14_25760	holB	2.0263	2
PA14_06650	nirN	2.0243	3
PA14_04070		2.0202	1
PA14_15190		2.0202	1
PA14_56450		2.0202	3
PA14_02680	aldH	2.0121	3
PA14_06950		2.0121	3
PA14_14520		2.008	1
PA14_40700		2.008	1
PA14_41390	ppiB	2.008	1
PA14_41880		2.008	1
PA14_49060		2.008	1
PA14_04840		2.002	2
PA14_20890	rfaD	2.002	2
PA14_25195	nagZ	2.002	2
PA14_52630	aruE	2.002	2
PA14_21120		1.996	1
PA14_49150		1.996	2
PA14_56050		1.996	2
PA14_52610		1.99	2
PA14_23990	xcpR	1.9881	3
PA14_54620		1.9881	3
PA14_42970		1.9841	3
PA14_14340	ybiN	1.9782	2
PA14_58250		1.9776	9
PA14_00200	def	1.9724	1
PA14_17520	cinA	1.9724	1
PA14_42940		1.9724	1
PA14_43040		1.9724	1
PA14_51390	pqsD	1.9724	2
PA14_54150	putP	1.9724	3
PA14_01060		1.9608	1
PA14_04030		1.9608	2
PA14_10740		1.9608	1
PA14_60360	lspA	1.9608	1
PA14_67320	hutH	1.9608	3
PA14_24400		1.955	2
PA14_40270		1.955	2
PA14_43640	gpsA	1.955	2
PA14_53310		1.955	4
PA14_61580	hemH	1.955	2
PA14_67400		1.955	2
PA14_47120		1.9493	1
PA14_47360		1.9493	4
PA14_00090	glyS	1.9465	4
PA14_11470	pgpA	1.938	1
PA14_24920		1.938	2
PA14_44840		1.938	1
PA14_07850		1.9324	2
PA14_18910	rnfD	1.9324	2
PA14_57600		1.9268	2
PA14_40730		1.9212	2
PA14_72300		1.9212	2
PA14_62230		1.9194	3
PA14_16500	wspR	1.9157	2
PA14_28220		1.9157	1
PA14_50650		1.9157	1
PA14_15870		1.9048	1
PA14_24100	xcpZ	1.9048	1
PA14_47320		1.9048	1
PA14_50700	phaE	1.9048	1
PA14_69870	pchP	1.9048	2
PA14_26970		1.9011	3
PA14_06790	nirO	1.8939	1
PA14_29210	tetV	1.8868	3
PA14_03855		1.8832	2
PA14_07810		1.8832	2
PA14_17180	lpxD	1.8832	2
PA14_18060		1.8832	1
PA14_71250		1.8832	1
PA14_63960		1.8806	4
PA14_28050		1.8797	3
PA14_56850		1.8779	2
PA14_66240	waaC	1.8779	2
PA14_48610		1.8762	3
PA14_14510	yjgQ	1.8727	2
PA14_17440		1.8727	2
PA14_48790		1.8727	1
PA14_71100	yeiH	1.8727	2
PA14_01360	ctaA	1.8622	2
PA14_53070	hpd	1.8622	2
PA14_57340	murG	1.8622	2
PA14_61910		1.8622	1
PA14_65580	ybcI	1.8622	1
PA14_69990	dadX	1.8622	2
PA14_02750		1.8519	1
PA14_04650	pfpI	1.8519	1
PA14_52140	yaiL	1.8519	1
PA14_61140		1.8519	1
PA14_01100	clpB	1.8457	5
PA14_00970		1.8416	1
PA14_23270	serC	1.8416	2
PA14_29940	nuoG	1.8396	5
PA14_13150		1.8376	5
PA14_15820	nagA	1.8315	2
PA14_62450	trmA	1.8315	2
PA14_65920		1.8315	2
PA14_20870		1.829	4
PA14_04560		1.8265	2
PA14_25980	aroF	1.8265	2
PA14_04790		1.8215	1
PA14_15680	cumB	1.8215	1
PA14_19900		1.8215	2
PA14_50660		1.8215	2
PA14_61500		1.8215	1
PA14_66600	aroB	1.8067	2
PA14_06970		1.8018	1
PA14_15850		1.8018	1
PA14_26130	morB	1.8018	2
PA14_60800		1.8018	3
PA14_43610		1.7986	3
PA14_50790	yeaG	1.7969	2
PA14_53400		1.7969	2
PA14_64610		1.7969	2
PA14_26810		1.7921	2
PA14_42840		1.7921	1
PA14_30760		1.7825	1
PA14_21340	fadD2	1.7762	3
PA14_14010		1.773	2
PA14_22450	ppiA	1.773	1
PA14_23770	yafE	1.773	1
PA14_43400	kdpA	1.7699	3
PA14_39020		1.7606	3
PA14_25830		1.7544	1
PA14_49080	lcaD	1.7544	2
PA14_71850		1.7525	5
PA14_09300	pchH	1.7513	3
PA14_15130		1.7452	1
PA14_49880		1.7452	1
PA14_56420		1.7452	1
PA14_60630		1.7452	2
PA14_64680	ureJ	1.7452	1
PA14_69940	xpt	1.7452	1
PA14_50570		1.7429	4
PA14_39590	metE	1.7384	4
PA14_18660		1.7361	2
PA14_39200		1.7361	1
PA14_49380	dapE	1.7361	2
PA14_43420		1.7316	2
PA14_68770	argE	1.7316	2
PA14_04680		1.7271	1
PA14_12850		1.7271	1
PA14_20580	amiC	1.7271	2
PA14_25610	maf-1	1.7271	1
PA14_40540		1.7271	2
PA14_23110	yciL	1.7227	2
PA14_06670	nirJ	1.7182	2
PA14_07190	pgk	1.7182	2
PA14_26070		1.7182	1
PA14_38440	gnyD	1.7182	2
PA14_20900		1.7138	2
PA14_30100		1.7094	2
PA14_40010		1.7094	2
PA14_20100		1.705	2
PA14_62480	aspC	1.705	2
PA14_21710		1.7007	1
PA14_25090	foaB	1.7007	2
PA14_49810		1.7007	1
PA14_18090		1.6964	2
PA14_58270		1.6949	3
PA14_15890	purT	1.692	2
PA14_21600		1.692	1
PA14_26140		1.692	1
PA14_48170		1.692	3
PA14_56510		1.692	1
PA14_03050	pobA	1.6878	2
PA14_19430		1.6878	2
PA14_68130	emrA	1.6878	2
PA14_72410		1.6835	1
PA14_38740		1.6807	3
PA14_17130	dxr	1.6793	2
PA14_51990	wrbA	1.675	1
PA14_19350		1.6708	2
PA14_23500	tyrB	1.6708	2
PA14_39000		1.6667	2
PA14_44740	xdhB	1.6667	4
PA14_11600		1.6639	3
PA14_26750		1.6639	3
PA14_02790	pcaF	1.6584	2
PA14_09400	phzS	1.6543	2
PA14_17030	dapC	1.6543	2
PA14_57480		1.6529	3
PA14_21030		1.6502	1
PA14_27160	tesA	1.6502	1
PA14_43310		1.6502	1
PA14_46240		1.6502	4
PA14_51790	ruvA	1.6502	1
PA14_61170		1.6502	2
PA14_71670		1.6461	2
PA14_30660	uvrC	1.642	3
PA14_43690	fabB	1.642	2
PA14_44080		1.642	1
PA14_52720	aruC	1.638	2
PA14_53380		1.638	2
PA14_60445	obg	1.638	2
PA14_05430	chpE	1.634	1
PA14_21550		1.634	1
PA14_58780	coaE	1.634	1
PA14_29230		1.6313	3
PA14_19020		1.63	2
PA14_72200	prfH	1.626	1
PA14_16820		1.6244	5
PA14_29880	nuoL	1.6234	3
PA14_11510	ribA	1.6181	1
PA14_20020	hasAp	1.6181	1
PA14_24440		1.6181	1
PA14_48760	ycaC	1.6181	1
PA14_57530	sspA	1.6181	1
PA14_62400	yfdZ	1.6181	2
PA14_70360		1.6181	1
PA14_69950		1.6129	3
PA14_05660		1.6103	1
PA14_16360		1.6103	3
PA14_30140		1.6103	1
PA14_65670		1.6103	1
PA14_70510		1.6103	1
PA14_09380		1.6064	2
PA14_27140		1.6045	4
PA14_07890		1.6026	2
PA14_12210		1.6026	1
PA14_26480	cobL	1.6026	2
PA14_40070		1.6026	1
PA14_41430	miaE	1.6026	1
PA14_64560		1.6026	1
PA14_37610		1.5987	2
PA14_55920		1.5987	2
PA14_64720	opdK	1.5949	2
PA14_71710	mtr	1.5949	2
PA14_56340	mntH1	1.5911	2
PA14_68330	arcA	1.5911	2
PA14_18150	acsL	1.5898	3
PA14_10910	phlE	1.5873	2
PA14_47180	cyoC	1.5873	1
PA14_49100	yfcG	1.5873	1
PA14_69310		1.5873	1
PA14_12010	proA	1.5798	2
PA14_25740	tmk	1.5798	1
PA14_39270		1.5798	2
PA14_44320		1.5798	1
PA14_45030	ttuD	1.5798	2
PA14_71940	wzt	1.5798	2
PA14_05690	codA	1.5723	2
PA14_57800	hisG	1.5723	1
PA14_40020		1.5686	2
PA14_19490	lsfA	1.5649	1
PA14_38550	maiA	1.5649	1
PA14_69340		1.5649	3
PA14_15180		1.5613	2
PA14_25020	uup	1.5601	3
PA14_11890		1.5576	1
PA14_16160		1.5576	1
PA14_16350		1.5576	1
PA14_67920	hisH1	1.5576	1
PA14_25000	slt	1.5552	3
PA14_12020	nadD	1.5504	1
PA14_14890	hisS	1.5504	2
PA14_47950		1.5504	1
PA14_04290		1.5432	3
PA14_04820		1.5432	1
PA14_65900		1.5432	1
PA14_72480	engB	1.5432	1
PA14_02810	pcaT	1.5396	2
PA14_44980		1.5361	1
PA14_46710		1.5361	1
PA14_63920		1.5361	2
PA14_10600	hpaX	1.5326	2
PA14_04380		1.5291	1
PA14_49890		1.5291	2
PA14_12700		1.5221	1
PA14_47750		1.5221	1
PA14_09750		1.5152	2
PA14_44690		1.5152	1
PA14_68680	envZ	1.5152	2
PA14_70100		1.5152	2
PA14_02990		1.5083	2
PA14_21000		1.5049	2
PA14_24270	pepN	1.5049	4
PA14_39360		1.5049	2
PA14_43350	kdpD	1.5049	4
PA14_47940		1.5015	1
PA14_63150	pmrA	1.5015	1
PA14_72690		1.5015	2
PA14_23240		1.4981	2
PA14_03010		1.4948	1
PA14_10220	ygiM	1.4948	1
PA14_20010	hasR	1.4948	4
PA14_22730		1.4948	2
PA14_25280	nqrA	1.4948	2
PA14_29740		1.4948	2
PA14_47820		1.4948	1
PA14_52050	purN	1.4948	1
PA14_08540		1.4881	2
PA14_64660	ureF	1.4881	1
PA14_72720	dctD	1.4881	2
PA14_01620	aptA	1.4848	2
PA14_01750		1.4815	2
PA14_18700	rnt	1.4815	1
PA14_25330	nqrD	1.4815	1
PA14_47910		1.4815	1
PA14_71190		1.4815	1
PA14_11845	mpl	1.4749	2
PA14_51150	mucK	1.4749	2
PA14_19050	metG	1.4728	3
PA14_02370		1.4717	2
PA14_24170	fadH1	1.4706	3
PA14_16710	yeaZ	1.4684	1
PA14_23210		1.4684	1
PA14_65200	rnr	1.4684	4
PA14_68810		1.4652	2
PA14_73220	glmU	1.4652	2
PA14_05750	gltX	1.462	2
PA14_55710		1.462	1
PA14_45470		1.4556	1
PA14_54180		1.4535	3
PA14_11660	aqpZ	1.4493	1
PA14_49740		1.4493	1
PA14_58810		1.4493	1
PA14_09195	yajR	1.4399	2
PA14_15670	cumA	1.4368	2
PA14_38580		1.4368	2
PA14_54590	ung	1.4368	1
PA14_61980		1.4368	1
PA14_64930		1.4368	1
PA14_68080		1.4368	1
PA14_04210		1.4337	2
PA14_71820	yegQ	1.4337	2
PA14_44680	smc	1.4331	5
PA14_21070		1.4306	1
PA14_23220	ubiG	1.4306	1
PA14_30340	cysG	1.4306	2
PA14_05460	bioA	1.4245	2
PA14_54300	recO	1.4245	1
PA14_02070		1.4215	2
PA14_19640	ydgB	1.4184	1
PA14_27920	vacJ	1.4184	1
PA14_64230	retS	1.4139	4
PA14_30260	ate1	1.4124	1
PA14_11930		1.4065	1
PA14_49440		1.4065	1
PA14_50180	fleR	1.4065	2
PA14_51240	purC	1.4065	1
PA14_61990		1.405	4
PA14_06070	creC	1.4035	2
PA14_18520	algK	1.4006	2
PA14_06930		1.3947	1
PA14_14110	pcs	1.3947	1
PA14_18890	rnfE	1.3947	1
PA14_20420	phnL	1.3947	1
PA14_45050	pykF	1.3947	2
PA14_49630		1.3947	1
PA14_52060		1.3947	1
PA14_26420		1.3908	3
PA14_11970		1.3889	1
PA14_70420	rph	1.3889	1
PA14_06530	bioH	1.3831	1
PA14_58190	gatB	1.3831	2
PA14_68300	arcD	1.3803	2
PA14_58180	gatA	1.3746	2
PA14_26050		1.3717	2
PA14_52940		1.3661	3
PA14_70490		1.3661	1
PA14_65880	dmsR	1.3605	1
PA14_66210	waaX	1.3605	1
PA14_72890		1.3605	1
PA14_18510	algE	1.3578	2
PA14_70950	betB	1.3578	2
PA14_66720	priA	1.3514	3
PA14_53330		1.3495	1
PA14_60770		1.3495	2
PA14_30180	idh	1.3477	3
PA14_61850	iutA	1.3459	3
PA14_14470	pepA	1.3441	2
PA14_30700		1.3427	4
PA14_16590		1.3387	1
PA14_67860		1.3387	1
PA14_01020		1.336	2
PA14_49840	dgt	1.336	2
PA14_16530	lysS	1.328	2
PA14_22840	ypuG	1.328	1
PA14_25920	cobM	1.328	1
PA14_54190	pruR	1.328	1
PA14_67420	hutC	1.328	1
PA14_00380	betC	1.3228	2
PA14_40390	modA	1.3228	1
PA14_44100		1.3228	1
PA14_46100		1.3228	2
PA14_56560		1.3228	1
PA14_69440	hemD	1.3228	1
PA14_03610	ycaL	1.3175	1
PA14_06420		1.3175	1
PA14_09680		1.3175	3
PA14_57050		1.3175	1
PA14_69320		1.3175	1
PA14_43180		1.3123	1
PA14_25530	kdsB	1.3072	1
PA14_29860	nuoM	1.3072	2
PA14_43910		1.3072	1
PA14_58090		1.3051	5
PA14_26210	hisP	1.3021	1
PA14_62280	phuV	1.3021	1
PA14_64540		1.3021	1
PA14_66480		1.3021	1
PA14_00060		1.292	1
PA14_26400		1.292	1
PA14_47040	yegH	1.292	2
PA14_47100	ilvA2	1.292	2
PA14_67820		1.292	1
PA14_68060		1.292	1
PA14_70980	betT1	1.2895	2
PA14_25780	ycfH	1.287	1
PA14_29620	norR	1.287	2
PA14_19700		1.2821	1
PA14_24960		1.2821	2
PA14_40940		1.2821	1
PA14_50040		1.2821	1
PA14_72400		1.2821	1
PA14_01720	ahpF	1.2771	2
PA14_43820		1.2771	1
PA14_13430	fecA	1.2739	3
PA14_01250	ychM	1.2723	2
PA14_13360		1.2723	1
PA14_16630		1.2723	1
PA14_18020		1.2723	1
PA14_25320	nqrC	1.2723	1
PA14_26240	hisJ	1.2723	1
PA14_43440		1.2723	1
PA14_56540		1.2723	1
PA14_13060		1.2674	1
PA14_42640	pscT	1.2674	1
PA14_18780	mexF	1.265	4
PA14_29400	rhs	1.2645	5
PA14_02410		1.2642	3
PA14_22040	minC	1.2626	1
PA14_63940		1.2626	1
PA14_24330		1.2594	3
PA14_05890		1.2579	1
PA14_08390	speD	1.2579	1
PA14_14370		1.2579	1
PA14_14960	yafV	1.2579	1
PA14_26690		1.2579	1
PA14_46890		1.2579	1
PA14_51050	pcd	1.2579	2
PA14_02030		1.2531	1
PA14_04490		1.2531	1
PA14_10180	fepC	1.2531	1
PA14_11530		1.2531	1
PA14_38470	gnyH	1.2531	1
PA14_61660	murI	1.2531	1
PA14_63890		1.2531	1
PA14_04460	lgt	1.2484	1
PA14_08440		1.2484	1
PA14_51205		1.2484	1
PA14_67240	hutG	1.2484	1
PA14_70530		1.2484	1
PA14_41090	mltD	1.2461	2
PA14_09970	fpvB	1.2453	3
PA14_21160		1.2438	1
PA14_29480	wzm	1.2438	1
PA14_38460	gnyB	1.2438	2
PA14_68620		1.2438	1
PA14_48390	yeaM	1.2392	1
PA14_62940	dapB	1.2392	1
PA14_02050		1.2369	2
PA14_54450	nadB	1.2369	2
PA14_55750		1.2369	2
PA14_21940		1.2346	1
PA14_72580	znuC	1.2346	1
PA14_24445	gdhB	1.2338	6
PA14_21640		1.23	1
PA14_49350		1.23	1
PA14_64500		1.23	1
PA14_66010		1.23	1
PA14_17120	cdsA	1.2255	1
PA14_17730		1.2255	1
PA14_25710	pabC	1.2255	1
PA14_54640		1.221	1
PA14_65690	icc	1.221	1
PA14_30070		1.2165	1
PA14_43830	panB	1.2165	1
PA14_61290		1.2165	1
PA14_04660		1.2121	1
PA14_19510	ssuC	1.2121	1
PA14_22460		1.2077	1
PA14_47280	phnX	1.2077	1
PA14_64980	nadE	1.2077	1
PA14_40770	cysI	1.2055	2
PA14_52160	mazG	1.2034	1
PA14_02550	mdcA	1.2012	2
PA14_02890		1.199	1
PA14_16860	plsB	1.1976	3
PA14_41380	glnS	1.1969	2
PA14_65795		1.1905	2
PA14_23000	gltG	1.182	1
PA14_06000	clpA	1.1751	3
PA14_70550		1.1737	1
PA14_72800	rosB	1.1737	2
PA14_21720		1.1696	1
PA14_27280		1.1696	1
PA14_54350	lepB	1.1696	1
PA14_63910		1.1696	1
PA14_22330		1.1655	1
PA14_71530	purU2	1.1655	1
PA14_72650		1.1655	1
PA14_43540		1.1614	1
PA14_40550		1.1574	1
PA14_70430	yicC	1.1574	1
PA14_27090	lipH	1.1534	1
PA14_42550	popN	1.1534	1
PA14_44120		1.1534	1
PA14_46450	aceK	1.1534	2
PA14_12870	tesB	1.1494	1
PA14_42680		1.1494	1
PA14_65500	psd	1.1494	1
PA14_02970		1.1377	1
PA14_06880		1.1377	1
PA14_16690	ppc	1.1377	3
PA14_19810		1.1377	2
PA14_26730		1.1377	1
PA14_28150		1.1377	1
PA14_02730		1.1338	1
PA14_71780		1.1338	1
PA14_49970		1.1319	2
PA14_20390	phnJ	1.1299	1
PA14_71150		1.1299	1
PA14_00690		1.1261	1
PA14_01320	coIII	1.1261	1
PA14_11560	ispA	1.1261	1
PA14_17790		1.1261	1
PA14_22820	yciV	1.1261	1
PA14_24220		1.1261	1
PA14_44570		1.1261	1
PA14_09260	pchR	1.1223	1
PA14_30130		1.1223	1
PA14_55720		1.1223	1
PA14_23730		1.1186	1
PA14_46700	ybiF	1.1186	1
PA14_63200		1.1186	1
PA14_06320	rarD	1.1148	1
PA14_12610	cepA	1.1148	1
PA14_19710		1.1148	1
PA14_53940	prpB	1.1148	1
PA14_22370		1.1111	2
PA14_52210	cysM	1.1111	1
PA14_61620		1.1111	1
PA14_13490		1.1074	1
PA14_38490	gnyL	1.1074	1
PA14_63800	mgtA	1.1062	3
PA14_16380		1.1038	1
PA14_05850		1.1001	1
PA14_13560		1.1001	1
PA14_15240		1.1001	1
PA14_68550		1.1001	1
PA14_44290	acnA	1.0977	3
PA14_09730	dapA	1.0965	1
PA14_26830		1.0965	1
PA14_57160	apbA	1.0965	1
PA14_21080	toxR	1.0929	1
PA14_42060		1.0929	1
PA14_00280	hemF	1.0893	1
PA14_02390		1.0893	1
PA14_48000		1.0893	1
PA14_06840	norD	1.0875	2
PA14_00680		1.0858	1
PA14_48700	kefB	1.0858	2
PA14_18110	mmsR	1.0823	1
PA14_27960	tal	1.0823	1
PA14_68670		1.0823	1
PA14_72550	znuA	1.0823	1
PA14_40670	metH	1.0796	4
PA14_06400		1.0787	1
PA14_44830		1.0787	1
PA14_02650		1.0753	1
PA14_04240		1.0753	1
PA14_63580	fdnH	1.0753	1
PA14_63620	lipC	1.0753	1
PA14_20750		1.0718	1
PA14_68350	arcC	1.0718	1
PA14_13600		1.0684	1
PA14_14170		1.0684	1
PA14_27100	lipA	1.0684	1
PA14_63330		1.0684	1
PA14_53180		1.065	1
PA14_71030		1.065	1
PA14_53540		1.0616	1
PA14_65740	thiC	1.0616	2
PA14_61150		1.0593	3
PA14_60330	lytB	1.0582	1
PA14_00100	glyQ	1.0549	1
PA14_14440	valS	1.0515	3
PA14_53290	trxB2	1.0515	1
PA14_70300		1.0515	1
PA14_72510	thrB	1.0515	1
PA14_68360		1.0499	2
PA14_15150		1.0482	1
PA14_18250	fruB	1.0449	3
PA14_51910		1.0449	1
PA14_68850	gcvP1	1.0428	3
PA14_05300		1.0417	1
PA14_26090		1.0417	1
PA14_53390		1.0417	1
PA14_61610		1.0417	1
PA14_01810		1.0384	1
PA14_21890	qor	1.0384	1
PA14_53260		1.0384	1
PA14_63530	selB	1.0384	2
PA14_11830		1.0352	2
PA14_67300	proX	1.032	1
PA14_03790		1.0288	1
PA14_19540	ssuA	1.0288	1
PA14_20080		1.0288	1
PA14_26390		1.0288	1
PA14_65320	miaA	1.0288	1
PA14_29110	cysK	1.0256	1
PA14_06480		1.0225	1
PA14_69110		1.0225	1
PA14_12990		1.0194	2
PA14_24230		1.0194	1
PA14_25640	plsX	1.0194	1
PA14_57890	yrbH	1.0194	1
PA14_71280		1.0194	2
PA14_05110		1.0163	2
PA14_00300	plcB	1.0132	1
PA14_18820		1.0132	1
PA14_01760	nuh	1.0101	1
PA14_04160		1.0101	1
PA14_26270		1.0101	1
PA14_49800	gsp69	1.0101	1
PA14_56720		1.0101	1
PA14_21400	hrpA	1.0048	4
PA14_21910		1.004	1
PA14_22930	glk	1.004	1
PA14_47210	cyoA	1.004	1
PA14_53900		1.004	2
PA14_25510	lpxK	1.001	1
PA14_27980	yjbN	1.001	1
PA14_64180	yhdG	1.001	1
PA14_38320	yfeH	0.998	1
PA14_57070		0.998	1
PA14_63280		0.998	1
PA14_23510	uvrB	0.9935	2
PA14_42990		0.9921	1
PA14_56160	moxR	0.9921	1
PA14_62000	hitA	0.9921	1
PA14_30040		0.9906	2
PA14_41650	estX	0.9891	1
PA14_67490	fbp	0.9891	1
PA14_39690	nrdD	0.9862	2
PA14_18360	prmF	0.9804	1
PA14_53210		0.9804	1
PA14_61920		0.9804	1
PA14_65420		0.9804	1
PA14_10160	fepD	0.9775	1
PA14_12330		0.9775	1
PA14_52690	aruG	0.9775	1
PA14_07570	gcp	0.9747	1
PA14_19870	ldh	0.9747	1
PA14_60230	comL	0.9747	1
PA14_24640	pyrD	0.9718	1
PA14_30620		0.9718	1
PA14_71260		0.9704	2
PA14_12200	holA	0.9634	1
PA14_43300		0.9634	1
PA14_21110	plcN	0.962	2
PA14_04570		0.9606	1
PA14_09600	ddlA	0.9606	1
PA14_15200		0.9606	1
PA14_30730		0.9606	1
PA14_10200		0.9592	2
PA14_25730		0.9524	1
PA14_42660	pscU	0.9524	1
PA14_52310	dinP	0.9524	1
PA14_63120		0.9524	1
PA14_42670		0.951	2
PA14_56660		0.9497	1
PA14_09580		0.947	1
PA14_57770	hisC1	0.947	1
PA14_56730		0.9443	1
PA14_42500	pcrD	0.943	2
PA14_47490		0.9416	1
PA14_23530	mdr	0.9363	1
PA14_66550	hemE	0.9363	1
PA14_61300		0.935	2
PA14_01960		0.9337	1
PA14_17550		0.9337	1
PA14_40880		0.9337	1
PA14_50840		0.9324	2
PA14_18860		0.9311	1
PA14_69090	yhiI	0.9311	1
PA14_41920	aroF-1	0.9285	1
PA14_08450		0.9234	1
PA14_29690		0.9234	1
PA14_41140		0.9234	1
PA14_46970	ansB	0.9183	1
PA14_17640	potA	0.9158	1
PA14_10700		0.9145	2
PA14_12710		0.9132	1
PA14_13530		0.9107	2
PA14_39410		0.9107	1
PA14_16800		0.9058	1
PA14_18470	algL	0.9058	1
PA14_24665		0.9058	1
PA14_67630		0.9058	2
PA14_71070		0.9058	1
PA14_03810	aguA	0.9033	1
PA14_00030	recF	0.9009	1
PA14_09530	mexH	0.8985	1
PA14_47300	phnW	0.8961	1
[truncated: 253 more rows]

## Sheet: Positions
Locus tag	Nucleotide position	Number of occurrances
PA14_65750	936	66
PA14_53400	444	63
PA14_14290	465	61
PA14_39330	732	58
PA14_47850	480	56
PA14_53480	1281	56
PA14_66140	537	56
PA14_05890	783	55
PA14_50860	79	55
PA14_28170	859	54
PA14_29150	34	54
PA14_38430	390	54
PA14_26485	1065	53
PA14_02410	161	52
PA14_03840	637	52
PA14_28400	253	52
PA14_39210	186	52
PA14_06570	333	51
PA14_10800	863	51
PA14_16030	543	51
	1060	51
PA14_50840	474	51
PA14_54800	129	51
PA14_55690	3262	51
PA14_70110	1501	51
PA14_72550	295	51
PA14_72940	1554	51
PA14_00360	314	50
PA14_02370	220	50
PA14_02890	227	50
PA14_03090	61	50
PA14_05410	172	50
PA14_05460	904	50
PA14_06080	1003	50
PA14_06200	84	50
PA14_06980	967	50
PA14_07010	566	50
PA14_07210	25	50
	34	50
PA14_07280	915	50
PA14_11100	561	50
PA14_11460	66	50
PA14_11600	678	50
PA14_11845	889	50
PA14_11990	115	50
PA14_12090	658	50
	660	50
	670	50
PA14_12760	1217	50
PA14_12940	714	50
PA14_13300	76	50
PA14_13460	24	50
PA14_14100	639	50
PA14_15920	579	50
PA14_16670	409	50
PA14_17130	1043	50
PA14_17220	574	50
PA14_17860	13	50
PA14_17900	451	50
PA14_18120	130	50
PA14_18140	849	50
PA14_18760	890	50
PA14_19350	1193	50
PA14_19480	192	50
PA14_19510	281	50
PA14_20450	746	50
	754	50
PA14_21040	764	50
PA14_21280	788	50
PA14_21590	466	50
PA14_21750	1814	50
PA14_24270	1535	50
PA14_24410	41	50
PA14_24920	571	50
PA14_25790	989	50
	990	50
PA14_25930	123	50
PA14_26420	1172	50
PA14_27200	307	50
PA14_28040	273	50
PA14_29230	762	50
PA14_29540	140	50
PA14_37530	584	50
	8	50
PA14_38590	593	50
PA14_40040	2050	50
	2051	50
PA14_40350	1274	50
PA14_41900	910	50
PA14_42180	635	50
	637	50
PA14_42770	625	50
PA14_42980	2386	50
PA14_43350	2351	50
PA14_43550	426	50
PA14_43610	1239	50
PA14_43820	111	50
PA14_44160	686	50
	805	50
PA14_44170	65	50
PA14_44180	645	50
PA14_44690	335	50
PA14_45180	288	50
PA14_45190	424	50
PA14_45470	385	50
PA14_45580	472	50
	491	50
PA14_47080	694	50
PA14_47550	26	50
PA14_47670	584	50
PA14_47840	849	50
PA14_48160	778	50
PA14_49330	653	50
	738	50
PA14_49700	206	50
PA14_49710	600	50
PA14_49970	793	50
PA14_50010	62	50
PA14_50450	1189	50
PA14_50820	616	50
PA14_51320	1141	50
PA14_52070	515	50
PA14_52300	1922	50
PA14_52350	560	50
PA14_52610	340	50
PA14_52880	1280	50
PA14_53010	814	50
PA14_53120	442	50
PA14_53560	818	50
	823	50
PA14_54010	275	50
	477	50
PA14_54210	2333	50
PA14_54620	1182	50
PA14_54700	1100	50
PA14_55590	123	50
PA14_55600	155	50
PA14_55770	801	50
PA14_55930	133	50
PA14_55940	141	50
	184	50
	208	50
	211	50
	34	50
PA14_56130	269	50
PA14_56450	1096	50
PA14_58250	4250	50
PA14_58880	314	50
PA14_60830	769	50
PA14_61020	548	50
PA14_61120	472	50
PA14_62330	792	50
PA14_63660	326	50
PA14_63830	83	50
PA14_64170	188	50
PA14_64320	285	50
PA14_65060	1279	50
	1398	50
PA14_65670	467	50
PA14_65795	650	50
PA14_65920	315	50
PA14_67440	304	50
	585	50
PA14_67640	219	50
PA14_68120	1189	50
PA14_68300	487	50
PA14_68500	502	50
	971	50
PA14_69090	40	50
PA14_69330	16	50
	6	50
	7	50
PA14_70120	529	50
PA14_70290	387	50
PA14_70300	343	50
PA14_71430	230	50
	858	50
PA14_72600	479	50
	486	50
PA14_72660	190	50
PA14_72700	319	50
PA14_00250	171	49
	180	49
PA14_01360	4	49
PA14_02030	135	49
PA14_02050	374	49
PA14_02270	837	49
	577	49
PA14_03050	684	49
PA14_03120	386	49
PA14_03480	181	49
PA14_05040	704	49
PA14_05450	64	49
PA14_06070	470	49
PA14_06270	688	49
PA14_06510	213	49
PA14_07070	622	49
PA14_10820	532	49
PA14_12670	904	49
PA14_12690	292	49
	1104	49
PA14_12770	1128	49
PA14_13000	383	49
PA14_13030	514	49
PA14_13530	981	49
PA14_14530	446	49
PA14_15110	166	49
	168	49
PA14_15190	257	49
PA14_16750	457	49
PA14_16830	602	49
PA14_16860	707	49
PA14_16890	882	49
PA14_16930	91	49
PA14_16970	295	49
PA14_17510	523	49
	881	49
PA14_18150	605	49
	1020	49
PA14_19490	225	49
PA14_20230	1264	49
PA14_21210	1117	49
PA14_21400	151	49
PA14_21600	115	49
PA14_21690	3253	49
PA14_23160	727	49
PA14_23500	264	49
PA14_23880	271	49
PA14_23930	902	49
PA14_24640	287	49
PA14_25360	437	49
PA14_26310	620	49
	626	49
	627	49
	632	49
	659	49
	660	49
	681	49
	761	49
	763	49
PA14_26580	329	49
PA14_29030	748	49
PA14_29500	848	49
PA14_29940	1754	49
PA14_30080	10	49
	380	49
PA14_37510	603	49
PA14_38160	715	49
	398	49
PA14_38570	1404	49
PA14_39020	671	49
PA14_39180	485	49
	2237	49
PA14_41280	1120	49
PA14_41750	191	49
PA14_42660	847	49
PA14_42670	583	49
PA14_42900	366	49
PA14_43400	735	49
PA14_43810	95	49
	863	49
PA14_44200	127	49
PA14_44680	2420	49
PA14_45100	985	49
PA14_45120	165	49
PA14_45170	1100	49
	456	49
	567	49
PA14_45210	1085	49
PA14_45450	164	49
PA14_46380	399	49
PA14_46470	1094	49
PA14_47000	456	49
PA14_47660	271	49
	272	49
	223	49
PA14_47860	782	49
PA14_48540	403	49
PA14_49280	785	49
	791	49
PA14_49610	958	49
PA14_49690	601	49
	398	49
	180	49
PA14_50930	229	49
PA14_51080	283	49
PA14_52400	658	49
PA14_52630	514	49
PA14_53110	46	49
PA14_53360	1017	49
PA14_54080	2733	49
PA14_54230	583	49
PA14_54550	292	49
	1184	49
PA14_54710	741	49
	272	49
PA14_54810	915	49
PA14_55650	1577	49
	1591	49
PA14_56030	130	49
PA14_56170	1146	49
PA14_56680	143	49
PA14_56840	508	49
PA14_57130	273	49
PA14_58810	64	49
PA14_60360	9	49
PA14_61010	100	49
	206	49
PA14_61680	674	49
PA14_62010	828	49
PA14_62180	85	49
PA14_62190	43	49
PA14_63940	473	49
PA14_64060	433	49
	437	49
	865	49
PA14_64270	941	49
PA14_64680	337	49
PA14_65770	157	49
	681	49
PA14_66720	490	49
	492	49
PA14_67340	524	49
PA14_67380	144	49
	821	49
	94	49
PA14_67620	59	49
PA14_68430	249	49
PA14_68510	1455	49
PA14_68530	799	49
PA14_69610	2521	49
PA14_70360	555	49
PA14_73050	232	49
PA14_00070	127	48
PA14_01440	315	48
	122	48
	682	48
PA14_03510	68	48
	92	48
PA14_05500	414	48
PA14_05970	203	48
PA14_06000	2714	48
PA14_06240	806	48
PA14_06300	275	48
PA14_06420	377	48
PA14_06790	493	48
PA14_06970	224	48
	68	48
	69	48
	75	48
	87	48
PA14_07980	353	48
PA14_08520	730	48
PA14_09240	104	48
PA14_09340	420	48
PA14_09370	1193	48
PA14_09810	206	48
PA14_09850	541	48
PA14_10790	1172	48
	304	48
	1103	48
	970	48
PA14_12840	462	48
PA14_12850	376	48
PA14_13430	1712	48
PA14_13450	492	48
PA14_15150	776	48
PA14_15780	1432	48
PA14_16500	1003	48
	403	48
	418	48
	521	48
	557	48
	559	48
	562	48
PA14_17280	526	48
PA14_18020	781	48
PA14_18330	21	48
PA14_19380	66	48
PA14_19670	725	48
PA14_20030	1551	48
PA14_20050	589	48
PA14_20370	434	48
PA14_21320	710	48
	653	48
PA14_22050	361	48
PA14_23080	220	48
PA14_23850	445	48
PA14_24940	1289	48
PA14_25090	1171	48
PA14_25280	167	48
PA14_25400	232	48
	234	48
PA14_25990	854	48
	911	48
	313	48
	331	48
	361	48
PA14_26330	735	48
	741	48
PA14_26460	700	48
PA14_27110	407	48
PA14_27910	286	48
PA14_29320	259	48
	280	48
PA14_29520	251	48
PA14_37440	259	48
PA14_37610	461	48
PA14_38690	96	48
PA14_38740	687	48
PA14_39150	486	48
PA14_40030	610	48
PA14_40220	333	48
PA14_40270	225	48
PA14_40570	16	48
PA14_40620	790	48
PA14_41000	385	48
	71	48
PA14_42720	667	48
PA14_43180	408	48
PA14_43710	637	48
PA14_44110	235	48
PA14_44590	88	48
PA14_44660	148	48
PA14_44850	325	48
	1038	48
	1191	48
	208	48
	466	48
	961	48
	716	48
PA14_46270	776	48
PA14_46680	1409	48
PA14_46970	253	48
PA14_48090	244	48
PA14_48530	734	48
	743	48
PA14_48700	672	48
PA14_49890	824	48
PA14_50020	71	48
	73	48
PA14_50050	881	48
PA14_50970	637	48
PA14_51120	438	48
PA14_52520	407	48
	912	48
PA14_52670	562	48
PA14_52840	738	48
	411	48
PA14_53540	255	48
PA14_53800	1170	48
	554	48
	223	48
PA14_54760	891	48
PA14_54770	632	48
	728	48
	779	48
	783	48
	913	48
	1048	48
	1428	48
	2511	48
	2516	48
PA14_55740	1246	48
	493	48
	544	48
	608	48
	819	48
	825	48
PA14_55890	47	48
PA14_56040	172	48
PA14_56210	247	48
PA14_56510	507	48
	692	48
PA14_57450	139	48
	436	48
PA14_57730	114	48
	1345	48
PA14_60490	1090	48
	1241	48
PA14_60590	226	48
	228	48
PA14_60760	43	48
PA14_60770	766	48
PA14_61000	388	48
PA14_61640	1203	48
PA14_61750	505	48
PA14_62110	232	48
PA14_62370	228	48
PA14_62590	209	48
PA14_63100	1920	48
PA14_63190	582	48
PA14_64720	352	48
PA14_65080	620	48
	622	48
PA14_65390	880	48
	251	48
PA14_66090	334	48
PA14_66150	302	48
PA14_66190	286	48
PA14_66350	1167	48
PA14_66750	887	48
PA14_67230	535	48
	253	48
PA14_67920	66	48
PA14_68280	118	48
	179	48
	188	48
	1454	48
PA14_69170	1330	48
PA14_71230	439	48
	1963	48
	2235	48
	2241	48
	142	48
PA14_72750	836	48
PA14_00310	146	47
	151	47
PA14_01180	274	47
	493	47
PA14_01830	362	47
PA14_02930	866	47
	425	47
PA14_03560	260	47
PA14_04330	130	47
PA14_06130	34	47
PA14_08640	518	47
PA14_09300	1535	47
PA14_10160	698	47
PA14_10210	560	47
	848	47
	309	47
PA14_11880	49	47
	60	47
PA14_12200	336	47
	620	47
PA14_12960	30	47
PA14_14200	325	47
PA14_15910	435	47
PA14_16290	169	47
PA14_16310	1006	47
	877	47
	317	47
PA14_17370	10	47
PA14_17550	1023	47
PA14_17570	1268	47
	600	47
PA14_17930	822	47
PA14_18520	671	47
PA14_18720	332	47
PA14_19400	631	47
PA14_20390	620	47
PA14_20650	259	47
PA14_21070	463	47
PA14_21550	394	47
PA14_21580	269	47
PA14_21840	730	47
	732	47
PA14_22930	876	47
PA14_23260	248	47
PA14_23510	1041	47
PA14_23640	737	47
PA14_25640	153	47
PA14_25780	246	47
	502	47
	928	47
PA14_26150	315	47
	790	47
PA14_26300	89	47
	811	47
	868	47
PA14_26530	557	47
PA14_26750	863	47
PA14_26940	764	47
	243	47
PA14_27220	32	47
PA14_28050	1340	47
	483	47
PA14_28310	126	47
PA14_28560	303	47
PA14_37420	663	47
PA14_37460	665	47
	651	47
PA14_39560	207	47
	313	47
PA14_39580	539	47
PA14_39850	272	47
PA14_40320	1871	47
PA14_41010	385	47
	1332	47
	583	47
PA14_41380	1510	47
PA14_41390	99	47
PA14_41510	889	47
	1504	47
PA14_43150	631	47
PA14_43160	711	47
PA14_43950	441	47
	84	47
PA14_44120	581	47
	64	47
PA14_44740	1771	47
PA14_45130	563	47
	382	47
	433	47
	438	47
PA14_47140	1513	47
	349	47
	870	47
PA14_47720	247	47
	268	47
	269	47
PA14_48680	794	47
PA14_49900	254	47
PA14_51390	528	47
PA14_52430	326	47
PA14_52510	326	47
	1339	47
PA14_53790	616	47
	25	47
PA14_53980	1206	47
PA14_54180	1585	47
	179	47
	189	47
	595	47
	637	47
	644	47
	701	47
	704	47
	155	47
	790	47
	485	47
	838	47
	432	47
	766	47
PA14_56360	168	47
PA14_56370	469	47
	475	47
PA14_56470	541	47
PA14_56660	859	47
PA14_57670	1027	47
PA14_57800	127	47
PA14_58180	420	47
	1852	47
PA14_61050	244	47
	273	47
	31	47
PA14_61130	1226	47
	826	47
PA14_63120	889	47
PA14_64640	626	47
PA14_64920	1014	47
	823	47
PA14_65810	1940	47
PA14_67250	134	47
PA14_67410	513	47
PA14_67970	302	47
PA14_67975	1827	47
PA14_68190	90	47
	318	47
	446	47
PA14_68780	637	47
	891	47
	899	47
PA14_69340	299	47
PA14_69740	625	47
PA14_69890	1369	47
	1450	47
PA14_69950	877	47
PA14_70720	494	47
PA14_70980	1601	47
PA14_71120	377	47
PA14_71260	1960	47
	1984	47
	2035	47
PA14_71870	1985	47
	1986	47
	1997	47
PA14_72690	328	47
	718	47
	719	47
	944	46
PA14_01340	289	46
PA14_01550	374	46
PA14_01860	725	46
PA14_01870	2352	46
	2365	46
PA14_02980	326	46
PA14_03580	372	46
	385	46
PA14_04090	200	46
	375	46
PA14_04140	1193	46
PA14_04870	845	46
PA14_05000	267	46
	505	46
	1181	46
PA14_06530	132	46
	170	46
PA14_07060	447	46
PA14_07340	170	46
PA14_07430	366	46
PA14_07600	442	46
	215	46
PA14_08440	788	46
PA14_09280	2879	46
PA14_09520	2345	46
PA14_10420	1221	46
	613	46
	61	46
PA14_11580	109	46
	659	46
PA14_11890	187	46
PA14_12150	355	46
	794	46
PA14_13340	2032	46
PA14_13840	647	46
PA14_14480	572	46
PA14_16730	269	46
PA14_17180	58	46
PA14_17440	828	46
	451	46
	453	46
PA14_18370	1128	46
PA14_18780	880	46
PA14_19030	160	46
	206	46
PA14_19500	980	46
	108	46
PA14_20260	685	46
PA14_20480	192	46
PA14_20680	1295	46
PA14_20750	584	46
PA14_20780	1600	46
PA14_21250	195	46
	198	46
	439	46
	795	46
PA14_24140	784	46
PA14_24240	528	46
	1005	46
PA14_24665	677	46
PA14_25195	549	46
PA14_25320	318	46
PA14_25730	181	46
	30	46
	34	46
	64	46
	795	46
	521	46
	15	46
PA14_27850	599	46
PA14_27920	514	46
PA14_29440	926	46
PA14_29620	1439	46
PA14_30040	200	46
PA14_37470	111	46
	641	46
PA14_38200	148	46
	654	46
PA14_38440	76	46
	272	46
	319	46
	373	46
	887	46
PA14_40650	433	46
PA14_40730	174	46
PA14_40950	14	46
PA14_41480	1075	46
	184	46
	259	46
PA14_42250	428	46
PA14_42440	578	46
PA14_42880	384	46
PA14_43510	1058	46
PA14_43890	429	46
	433	46
PA14_44290	588	46
PA14_44670	352	46
	2832	46
	209	46
PA14_45830	175	46
	177	46
	216	46
	247	46
PA14_46030	734	46
PA14_46070	451	46
PA14_47370	336	46
	338	46
	341	46
PA14_47930	1151	46
PA14_48100	840	46
PA14_48400	191	46
	1308	46
PA14_48790	526	46
PA14_49150	351	46
	737	46
PA14_50060	459	46
	473	46
PA14_50870	163	46
PA14_51010	40	46
PA14_51100	677	46
	146	46
PA14_51205	791	46
	728	46
PA14_52380	218	46
	115	46
PA14_52720	998	46
PA14_53340	1107	46
PA14_53700	156	46
PA14_54150	924	46
	976	46
PA14_54600	681	46
	1286	46
	187	46
	470	46
	478	46
	771	46
PA14_55660	347	46
PA14_55670	1622	46
	2780	46
PA14_56250	31	46
	455	46
	800	46
PA14_58170	287	46
	328	46
PA14_60630	668	46
PA14_60690	77	46
	172	46
PA14_63320	115	46
	125	46
	17	46
PA14_64700	99	46
PA14_65970	315	46
	273	46
PA14_67860	148	46
PA14_67940	352	46
	357	46
	421	46
	265	46
PA14_71060	258	46
PA14_71110	231	46
PA14_71350	141	46
PA14_72420	768	46
PA14_72850	670	46
	785	46
PA14_72870	224	46
PA14_00300	974	45
	55	45
	59	45
PA14_00700	82	45
PA14_00720	28	45
PA14_00770	13	45
PA14_01100	1776	45
	176	45
	203	45
PA14_02420	46	45
PA14_02590	16	45
PA14_02720	5	45
PA14_02790	593	45
PA14_04560	489	45
PA14_05110	1853	45
PA14_05620	942	45
PA14_06260	961	45
	971	45
	974	45
	979	45
	984	45
	987	45
	989	45
	990	45
PA14_06350	223	45
PA14_06460	64	45
	377	45
PA14_07150	409	45
	568	45
	86	45
PA14_08340	331	45
	913	45
	1874	45
	821	45
PA14_09320	944	45
PA14_09400	766	45
PA14_09880	193	45
	156	45
PA14_11590	466	45
	947	45
PA14_11760	777	45
	372	45
	128	45
	173	45
	634	45
PA14_14250	322	45
	231	45
PA14_15180	24	45
PA14_15670	85	45
PA14_16530	1010	45
PA14_16560	316	45
PA14_16590	391	45
	534	45
PA14_18920	468	45
PA14_19010	209	45
PA14_19340	268	45
	292	45
	28	45
	29	45
PA14_19850	835	45
	685	45
PA14_20610	183	45
PA14_20820	987	45
PA14_20870	55	45
	761	45
	598	45
	3669	45
PA14_21780	713	45
PA14_21910	765	45
PA14_22310	611	45
PA14_22370	342	45
PA14_22730	775	45
PA14_23650	268	45
PA14_24190	237	45
PA14_24340	942	45
PA14_24400	243	45
	691	45
PA14_24600	614	45
PA14_25270	369	45
	631	45
PA14_25550	927	45
PA14_25970	2383	45
PA14_26000	241	45
	547	45
PA14_26010	146	45
	147	45
PA14_26240	778	45
PA14_26360	861	45
	1618	45
PA14_26970	622	45
PA14_27890	245	45
PA14_27940	891	45
	950	45
	854	45
PA14_28280	294	45
PA14_29270	1000	45
PA14_29660	1157	45
	709	45
PA14_30790	623	45
PA14_37490	115	45
	4	45
	904	45
PA14_38320	208	45
	302	45
PA14_39000	577	45
	590	45
	591	45
	872	45
PA14_40640	2137	45
PA14_41430	602	45
	494	45
PA14_42550	75	45
PA14_43480	401	45
	382	45
	698	45
	595	45
	597	45
PA14_43770	13	45
PA14_44150	68	45
	298	45
PA14_44430	287	45
PA14_46330	371	45
PA14_47390	705	45
	640	45
	699	45
PA14_47960	17	45
PA14_48410	223	45
	782	45
PA14_48570	320	45
PA14_48610	632	45
PA14_48640	517	45
	529	45
PA14_48660	923	45
PA14_48760	186	45
	614	45
PA14_49360	2597	45
	858	45
	754	45
	834	45
PA14_50160	107	45
PA14_51040	1066	45
	821	45
	658	45
	488	45
	251	45
PA14_52690	1019	45
PA14_52760	744	45
	746	45
PA14_52870	17	45
	18	45
PA14_53380	752	45
PA14_53770	548	45
PA14_53900	706	45
	402	45
	1171	45
PA14_54520	41	45
	361	45
	363	45
	373	45
PA14_54570	1270	45
	499	45
	547	45
	724	45
	778	45
	932	45
	934	45
	936	45
PA14_54590	128	45
	793	45
	126	45
	659	45
	109	45
	421	45
	309	45
	768	45
	1942	45
	3067	45
	752	45
	560	45
PA14_56390	873	45
PA14_58090	743	45
	3995	45
	145	45
	147	45
	616	45
PA14_61150	2018	45
PA14_62270	661	45
PA14_62760	560	45
	365	45
	662	45
	708	45
PA14_65700	114	45
PA14_67150	368	45
PA14_67320	103	45
PA14_67420	243	45
	444	45
PA14_67830	961	45
	206	45
	1724	45
PA14_68350	196	45
PA14_68680	778	45
	1495	45
	1497	45
	1749	45
PA14_69320	703	45
	153	45
PA14_71280	1930	45
PA14_71300	776	45
	847	45
	850	45
	859	45
PA14_72650	844	45
PA14_72880	605	45
	943	44
PA14_00400	174	44
PA14_00780	478	44
PA14_00990	276	44
	1166	44
	235	44
	645	44
	532	44
PA14_02070	1054	44
	160	44
	258	44
PA14_02680	439	44
PA14_02750	63	44
	330	44
PA14_03800	639	44
PA14_04290	1773	44
PA14_04300	185	44
PA14_04430	415	44
	1091	44
PA14_05220	95	44
PA14_06060	383	44
	118	44
PA14_06920	53	44
	54	44
PA14_07890	31	44
	461	44
	216	44
PA14_10370	38	44
PA14_11140	167	44
	970	44
PA14_12780	353	44
PA14_14020	384	44
PA14_14080	112	44
	23	44
	112	44
PA14_14520	162	44
PA14_15270	1118	44
PA14_16190	3710	44
PA14_16770	424	44
PA14_16840	308	44
	309	44
	2037	44
	2042	44
PA14_17850	418	44
	420	44
PA14_17880	380	44
PA14_18250	1545	44
PA14_18830	1399	44
	126	44
PA14_19470	1087	44
PA14_19540	715	44
PA14_19830	554	44
PA14_19910	88	44
PA14_20100	184	44
PA14_20440	518	44
	113	44
	125	44
	148	44
	158	44
	160	44
	178	44
	181	44
	196	44
	200	44
	220	44
	222	44
	253	44
	70	44
	95	44
	1061	44
PA14_23290	687	44
PA14_23320	368	44
PA14_24050	8	44
PA14_25540	238	44
	647	44
	648	44
PA14_26160	283	44
PA14_26390	720	44
	233	44
PA14_26470	277	44
	880	44
	978	44
PA14_28010	400	44
	402	44
	433	44
PA14_28070	196	44
PA14_29190	227	44
PA14_29250	268	44
PA14_29280	136	44
	555	44
PA14_29550	19	44
PA14_29860	238	44
PA14_37520	88	44
PA14_37570	659	44
	124	44
PA14_38370	31	44
	849	44
PA14_40200	452	44
	456	44
	463	44
PA14_40430	633	44
	90	44
PA14_41110	535	44
PA14_42300	179	44
PA14_42610	10	44
	805	44
	1522	44
PA14_42990	115	44
PA14_43870	522	44
	391	44
PA14_44540	283	44
	1531	44
	509	44
	841	44
	544	44
PA14_46750	593	44
PA14_47310	527	44
	622	44
	487	44
PA14_48550	86	44
PA14_48600	327	44
PA14_49730	259	44
PA14_49750	1159	44
PA14_49790	723	44
	301	44
	1754	44
	637	44
PA14_50200	25	44
PA14_50520	992	44
PA14_50980	2174	44
PA14_51150	526	44
PA14_52190	630	44
	2316	44
PA14_52440	219	44
PA14_52990	577	44
PA14_53020	750	44
PA14_53070	788	44
PA14_53090	468	44
PA14_53330	625	44
	1874	44
PA14_53780	1227	44
PA14_54000	94	44
PA14_54500	324	44
	256	44
	359	44
	2431	44
	2500	44
	2565	44
PA14_56560	189	44
PA14_58110	273	44
PA14_58210	8	44
	427	44
	140	44
PA14_61670	232	44
PA14_63160	10	44
	4	44
	6	44
PA14_64710	311	44
PA14_64990	478	44
	1481	44
	680	44
	229	44
PA14_68200	493	44
	108	44
	168	44
	170	44
	254	44
	255	44
	263	44
	266	44
	284	44
	301	44
	303	44
	2476	44
PA14_69880	633	44
	346	44
PA14_71090	533	44
	472	44
PA14_71190	442	44
	755	44
	834	44
	129	44
	1051	44
PA14_00200	252	43
	1571	43
PA14_02060	715	43
	717	43
	929	43
PA14_02490	522	43
PA14_02560	34	43
PA14_02610	529	43
PA14_03780	592	43
PA14_03810	943	43
PA14_04070	374	43
	556	43
PA14_04660	516	43
	1333	43
PA14_06580	219	43
	39	43
PA14_06660	685	43
	480	43
PA14_09500	335	43
	809	43
PA14_09790	633	43
	1717	43
	1718	43
	1724	43
PA14_10990	493	43
	495	43
	496	43
	499	43
	501	43
	507	43
PA14_11050	557	43
PA14_11180	339	43
	115	43
	293	43
PA14_13150	2518	43
PA14_13580	938	43
	939	43
PA14_14110	479	43
PA14_14975	189	43
	647	43
	228	43
PA14_16790	10	43
PA14_16910	703	43
PA14_17740	1292	43
	774	43
PA14_18510	100	43
	101	43
PA14_19320	430	43
	107	43
	108	43
PA14_20190	603	43
PA14_20580	915	43
	41	43
PA14_22770	121	43
	267	43
PA14_24330	2368	43
	442	43
PA14_24950	649	43
PA14_25610	109	43
PA14_25980	28	43
	37	43
	749	43
	880	43
	379	43
	185	43
	497	43
PA14_29070	190	43
	222	43
	847	43
PA14_30070	746	43
PA14_30180	174	43
	307	43
PA14_39790	484	43
PA14_40560	153	43
PA14_41400	553	43
PA14_42080	454	43
	456	43
	734	43
	735	43
PA14_42510	239	43
PA14_43020	262	43
PA14_43790	2007	43
PA14_43910	38	43
	957	43
	1179	43
PA14_46230	890	43
PA14_46250	190	43
PA14_46630	169	43
	170	43
	902	43
PA14_47320	25	43
PA14_47730	662	43
	274	43
	275	43
	314	43
	315	43
	334	43
	335	43
	344	43
	358	43
	362	43
	374	43
	403	43
	409	43
	411	43
	441	43
	459	43
	461	43
	462	43
	589	43
	594	43
	301	43
	340	43
PA14_49630	625	43
PA14_50660	15	43
	596	43
	73	43
	2731	43
	1114	43
PA14_54670	594	43
PA14_54830	291	43
	73	43
	680	43
	97	43
	781	43
	493	43
	502	43
PA14_58240	383	43
PA14_60600	552	43
PA14_60780	425	43
	450	43
	2660	43
	554	43
PA14_64000	128	43
PA14_64080	479	43
	497	43
	1417	43
PA14_65940	475	43
PA14_67270	81	43
	174	43
PA14_68130	707	43
	1411	43
PA14_70100	826	43
PA14_70950	1132	43
	1627	43
PA14_72110	92	43
	334	43
PA14_72510	540	43
	338	43
	1036	43
PA14_00830	514	42
PA14_03070	14	42
PA14_04050	311	42
	1580	42
PA14_04510	1192	42
	465	42
	174	42
PA14_05010	244	42
	162	42
PA14_05250	854	42
PA14_05850	373	42
	986	42
PA14_07360	262	42
PA14_07950	10	42
PA14_08460	943	42
PA14_09380	514	42
PA14_09690	132	42
	769	42
PA14_10650	400	42
	92	42
PA14_11080	1514	42
	371	42
PA14_11370	25	42
	271	42
	215	42
	1878	42
	689	42
PA14_14390	84	42
PA14_14490	617	42
	746	42
PA14_16880	717	42
PA14_18300	1372	42
	1078	42
PA14_18860	666	42
PA14_18890	239	42
PA14_19050	1547	42
	855	42
PA14_19900	1028	42
PA14_20280	355	42
PA14_20970	374	42
	3454	42
	863	42
	112	42
	732	42
	47	42
PA14_26670	608	42
PA14_27050	95	42
	139	42
	367	42
PA14_30100	888	42
PA14_30160	329	42
	475	42
PA14_38330	824	42
	825	42
	725	42
	2122	42
PA14_40540	312	42
PA14_40880	681	42
PA14_42580	280	42
PA14_43190	313	42
PA14_44260	496	42
	285	42
	370	42
PA14_45090	278	42
	391	42
PA14_46200	795	42
	567	42
	175	42
PA14_47890	428	42
PA14_48060	1303	42
	337	42
	356	42
	539	42
	540	42
PA14_48730	527	42
	199	42
	931	42
PA14_50710	792	42
	592	42
PA14_51090	626	42
PA14_51160	134	42
PA14_52290	31	42
PA14_52940	1658	42
PA14_53250	772	42
PA14_53830	28	42
PA14_54300	223	42
	288	42
	391	42
	1064	42
	1075	42
	334	42
PA14_56160	92	42
PA14_61300	508	42
PA14_61500	14	42
	328	42
	811	42
	202	42
PA14_64510	399	42
PA14_65050	927	42
	1174	42
PA14_66040	39	42
	385	42
PA14_67770	303	42
PA14_68330	1234	42
PA14_70650	371	42
PA14_71100	95	42
	369	42
	22	42
PA14_72200	545	42
	331	42
	2520	41
	436	41
PA14_01460	802	41
PA14_02310	242	41
PA14_03450	982	41
PA14_04460	40	41
PA14_05080	516	41
PA14_06400	282	41
PA14_07000	542	41
	649	41
	1323	41
	638	41
	640	41
PA14_09700	1183	41
	1185	41
	1187	41
	1189	41
	1193	41
	1196	41
	91	41
	11	41
	21	41
PA14_10570	408	41
	93	41
	248	41
	141	41
PA14_12700	376	41
PA14_13010	56	41
PA14_13090	1162	41
PA14_14130	214	41
	652	41
	474	41
	1543	41
	273	41
	2484	41
PA14_23220	254	41
PA14_24170	1609	41
	1290	41
	244	41
	247	41
	203	41
PA14_28620	324	41
	1485	41
	98	41
PA14_30660	333	41
PA14_39220	379	41
PA14_39260	25	41
PA14_39650	814	41
PA14_40370	1056	41
PA14_40940	248	41
PA14_41030	384	41
PA14_41650	637	41
	830	41
PA14_43040	131	41
	2332	41
	179	41
PA14_45290	17	41
PA14_47560	287	41
	288	41
	760	41
PA14_49090	325	41
PA14_49620	280	41
PA14_49880	383	41
	518	41
PA14_54040	1228	41
	53	41
PA14_54690	130	41
	138	41
	58	41
	1894	41
	1895	41
PA14_56100	298	41
PA14_57320	423	41
	1878	41
PA14_64690	448	41
PA14_64740	277	41
PA14_64900	743	41
PA14_64940	529	41
	920	41
	1471	41
PA14_67990	1060	41
PA14_68730	1308	41
	1612	41
PA14_69450	563	41
	55	41
PA14_71850	2180	41
PA14_73400	1196	41
	1638	40
PA14_01890	661	40
	429	40
	570	40
PA14_02620	820	40
	1358	40
PA14_05640	1433	40
	334	40
PA14_09980	229	40
PA14_10010	971	40
	1630	40
	1643	40
PA14_10610	167	40
PA14_10670	42	40
	2402	40
	574	40
	297	40
	555	40
	8	40
	487	40
	309	40
	193	40
PA14_17780	1019	40
PA14_19730	103	40
	265	40
PA14_19920	437	40
PA14_20010	917	40
	116	40
	126	40
PA14_24990	34	40
	949	40
PA14_26720	1425	40
	331	40
PA14_28000	743	40
	976	40
PA14_29570	445	40
	43	40
	1634	40
	1639	40
	1641	40
	360	40
PA14_38910	161	40
	2419	40
	1945	40
	294	40
PA14_40690	119	40
PA14_40960	1250	40
	582	40
PA14_41820	1335	40
	170	40
PA14_43170	160	40
PA14_43370	49	40
PA14_43690	633	40
	1994	40
PA14_45780	252	40
	221	40
PA14_46110	1214	40
PA14_47060	758	40
PA14_47360	43	40
PA14_47880	330	40
PA14_48310	645	40
PA14_49100	601	40
	2189	40
	478	40
	480	40
	481	40
	491	40
	493	40
PA14_50760	783	40
	448	40
	1753	40
	1754	40
PA14_51940	363	40
PA14_52050	81	40
PA14_53210	64	40
PA14_53260	19	40
PA14_53410	404	40
PA14_53870	88	40
PA14_54110	84	40
PA14_54390	409	40
	61	40
	67	40
	1277	40
PA14_56340	855	40
PA14_58070	350	40
	830	40
PA14_58270	1389	40
PA14_60750	185	40
	457	40
	794	40
PA14_62840	1142	40
	1877	40
	2038	40
	2039	40
	1339	40
	1340	40
PA14_65420	617	40
PA14_65630	58	40
	329	40
PA14_67650	553	40
	556	40
	332	40
	117	40
PA14_68440	915	40
PA14_69300	1125	40
	1027	40
	1041	40
	1046	40
	1051	40
	1044	40
	964	40
PA14_71940	97	40
PA14_72300	79	40
PA14_73220	863	40
	485	39
PA14_00850	351	39
PA14_01020	220	39
	222	39
	614	39
PA14_03000	1895	39
PA14_03160	600	39
	494	39
PA14_04890	402	39
PA14_06320	588	39
PA14_06540	588	39
PA14_06620	716	39
	717	39
	721	39
	723	39
	731	39
PA14_07740	220	39
	1206	39
PA14_09350	13	39
	200	39
PA14_10750	722	39
PA14_10770	1004	39
	1013	39
	352	39
	2632	39
PA14_12010	824	39
PA14_12280	268	39
	852	39
	1124	39
PA14_15280	394	39
PA14_16330	1337	39
	526	39
PA14_16820	2081	39
	217	39
	1390	39
	354	39
PA14_19570	229	39
	22	39
PA14_20420	599	39
PA14_20730	75	39
	94	39
	526	39
	1218	39
	1471	39
	1158	39
	46	39
PA14_25250	458	39
PA14_26090	855	39
PA14_26690	182	39
PA14_26990	229	39
	506	39
PA14_28510	410	39
	226	39
	514	39
	99	39
PA14_30760	218	39
	1073	39
PA14_38630	1096	39
PA14_39720	91	39
	1090	39
	1111	39
	2008	39
	310	39
PA14_40770	586	39
PA14_42500	974	39
PA14_42740	179	39
PA14_42870	239	39
PA14_43540	585	39
	1753	39
PA14_44480	143	39
	1031	39
	1246	39
	1245	39
	961	39
	198	39
PA14_47870	270	39
PA14_47940	517	39
PA14_48030	1054	39
	447	39
PA14_48280	407	39
	230	39
	644	39
PA14_48750	34	39
PA14_49390	622	39
	253	39
	255	39
	959	39
	460	39
	3025	39
PA14_55850	298	39
PA14_56530	265	39
	891	39
	1761	39
	252	39
PA14_61210	77	39
PA14_61520	151	39
PA14_62510	5	39
PA14_63370	330	39
	1041	39
	1948	39
PA14_64540	37	39
	804	39
	599	39
PA14_66270	2214	39
PA14_67310	1321	39
	815	39
	248	39
	1342	39
	313	39
	641	39
PA14_71670	250	39
PA14_00925	1277	38
PA14_01170	238	38
PA14_01940	872	38
PA14_02810	858	38
	661	38
PA14_03430	1012	38
PA14_04000	674	38
PA14_05230	948	38
PA14_06670	49	38
	141	38
	409	38
PA14_09530	906	38
	140	38
	790	38
PA14_10550	944	38
PA14_10630	1048	38
PA14_10640	306	38
	324	38
	2744	38
	2975	38
PA14_11620	842	38
	862	38
PA14_11970	622	38
	1127	38
	98	38
	19	38
	599	38
	65	38
PA14_16390	1645	38
PA14_16690	2261	38
PA14_17040	515	38
PA14_17380	544	38
PA14_17470	554	38
PA14_18050	373	38
	1336	38
PA14_18340	172	38
PA14_18620	149	38
	592	38
	401	38
	809	38
	491	38
	492	38
	131	38
	74	38
PA14_22570	100	38
PA14_23560	1098	38
PA14_23670	291	38
	1790	38
	624	38
PA14_27250	235	38
	274	38
PA14_28220	67	38
PA14_28590	747	38
PA14_28910	597	38
	36	38
	161	38
PA14_30260	227	38
	468	38
	362	38
PA14_38900	89	38
	657	38
PA14_39590	1014	38
PA14_39690	1576	38
PA14_39710	499	38
	67	38
PA14_40150	205	38
	255	38
PA14_40670	1675	38
PA14_41520	1556	38
	1222	38
	1902	38
	1254	38
PA14_46100	1451	38
PA14_46240	130	38
PA14_46360	135	38
PA14_46440	280	38
	453	38
PA14_46640	1615	38
	585	38
PA14_46650	743	38
	784	38
PA14_47520	246	38
	1012	38
	275	38
	1129	38
	216	38
PA14_48810	690	38
PA14_49660	310	38
PA14_49760	901	38
	902	38
	403	38
	826	38
PA14_52850	517	38
PA14_53230	338	38
PA14_54450	1243	38
	1251	38
	149	38
PA14_55730	463	38
PA14_55880	259	38
	272	38
	274	38
	19	38
	2899	38
PA14_58780	381	38
PA14_60200	236	38
PA14_60670	428	38
PA14_60820	800	38
PA14_61510	528	38
	525	38
PA14_63310	498	38
PA14_64110	759	38
PA14_64350	194	38
PA14_64810	481	38
PA14_65200	2594	38
	560	38
PA14_66570	2222	38
	1069	38
	1284	38
	1256	38
PA14_68640	239	38
	2008	38
PA14_72210	357	38
PA14_72780	152	38
PA14_73100	224	38
PA14_73190	769	38
	585	37
	205	37
	274	37
	281	37
	282	37
PA14_01320	754	37
PA14_03855	17	37
	91	37
PA14_06170	827	37
	795	37
	489	37
	425	37
PA14_07530	1349	37
PA14_08160	223	37
	71	37
	2502	37
	4523	37
	5219	37
	785	37
	417	37
PA14_10910	1018	37
PA14_11000	1093	37
PA14_11190	268	37
PA14_11520	258	37
PA14_11610	123	37
PA14_12160	160	37
	187	37
	203	37
	309	37
	313	37
PA14_16160	292	37
PA14_17760	727	37
	674	37
PA14_20180	752	37
	1465	37
PA14_21110	1024	37
PA14_21150	179	37
PA14_21700	2825	37
	837	37
	175	37
PA14_23970	106	37
PA14_24440	413	37
PA14_25000	226	37
	178	37
	700	37
	159	37
	165	37
PA14_29160	448	37
PA14_29210	1111	37
PA14_29360	1014	37
PA14_29750	16	37
	1402	37
PA14_39100	247	37
	253	37
	712	37
	88	37
	359	37
	1488	37
	1286	37
[truncated: 4,533 more rows]

## Sheet: Reference genomes
Strain	Accession number
PAO1	AE004091.2
UCBPP-PA14	CP000438.1
PA7	CP000744.1
LESB58	FM209186.1
AES-1R	CP013680.1
M18	CP002496.1
DK2	CP003149.1
NCGM2.S1	AP012280.1
B136-33	CP004061.1
RP73	CP006245.1
VRFPA04	CP008739.2
DHS01	CP013993.1
PA1	CP004054.2
PA1R	CP004055.1
MTB-1	CP006853
LES431	CP006937.1
SCV20265	CP006931.1
YL84	CP007147.1
F22031	CP007399.1
NCGM-1984	AP014646
NCGM-1900	AP014622.1
FRD1	CP010555.1
Carb01-63	CP011317.1
DSM-50071	CP012001.1
F9676	CP012066
PAO1_Orsay	LN871187
PA1RG	CP012679.1
VA-134	CP013245
NCTC-10332	LN831024.1
Cu1510	CP013144.1
12-4-4-59	CP013696
S86968	CP008865.1
T38079	CP008866.1
T52373	CP008867.1
T63266	CP008868.1
W16407	CP008869.1
W36662	CP008870.1
W45909	CP008871.1
W60856	CP008864.1
F23197	CP008856.1
F30658	CP008857.1
H5708	CP008859.1
H27930	CP008860.1
H47921	CP008861.1
M1608	CP008862.1
M37351	CP008863.1
USDA-ARS-USMARC-41639	CP013989.1
X78812	CP008872.1
F9670	CP008873.1
NCGM257	AP014651.1
8380	AP014839.2
IOMTU 133	AP017302.1
